# Supplementary material for: Robust estimates of biodiversity change require high-resolution time series
Source: Nat Commun. 2026 Jul 7;17:5941. doi: 10.1038/s41467-026-75321-0 (PMC13342590; doi:10.1038/s41467-026-75321-0)
Supplement: Supplementary file 4 — Source data [file 41467_2026_75321_MOESM4_ESM.xlsx]

## Sheet: Figure 2a-i
Figure 2. Influence of lower sampling frequency and duration on biodiversity trends.
COLUMN	DESCRIPTION
match	Type of match comparison (direction, magnitude, or R-squared)
metric	Biodiversity metric
fq2_mean	Mean of match % across the frequency 2 (sampling every 2 years) simulations
fq3_mean	Mean of match % across the frequency 3 (sampling every 3 years) simulations
fq4_mean	Mean of match % across the frequency 4 (sampling every 4 years) simulations
fq5_mean	Mean of match % across the frequency 5 (sampling every 5 years) simulations
fq6_mean	Mean of match % across the frequency 6 (sampling every 6 years) simulations
dr2_mean	Mean of match % across the duration 2 (total sampling duration of 2 years) simulations
dr3_mean	Mean of match % across the duration 3 (total sampling duration of 3 years) simulations
dr4_mean	Mean of match % across the duration 4 (total sampling duration of 4 years) simulations
dr5_mean	Mean of match % across the duration 5 (total sampling duration of 5 years) simulations
dr6_mean	Mean of match % across the duration 6 (total sampling duration of 6 years) simulations
dr7_mean	Mean of match % across the duration 7 (total sampling duration of 7 years) simulations
dr8_mean	Mean of match % across the duration 8 (total sampling duration of 8 years) simulations
dr9_mean	Mean of match % across the duration 9 (total sampling duration of 9 years) simulations
fq2dr_mean	Mean of match % across the frequency 2 & duration simulations (sampling every 2 years with the final year removed)
fq3dr_mean	Mean of match % across the frequency 3 & duration simulations (sampling every 3 years with the final year removed)
fq4dr_mean	Mean of match % across the frequency 4 & duration simulations (sampling every 4 years with the final year removed)
fq2_sd	Standard deviation of match % across the frequency 2 (sampling every 2 years) simulations
fq3_sd	Standard deviation of match % across the frequency 3 (sampling every 3 years) simulations
fq4_sd	Standard deviation of match % across the frequency 4 (sampling every 4 years) simulations
fq5_sd	Standard deviation of match % across the frequency 5 (sampling every 5 years) simulations
fq6_sd	Standard deviation of match % across the frequency 6 (sampling every 6 years) simulations
dr2_sd	Standard deviation of match % across the duration 2 (total sampling duration of 2 years) simulations
dr3_sd	Standard deviation of match % across the duration 3 (total sampling duration of 3 years) simulations
dr4_sd	Standard deviation of match % across the duration 4 (total sampling duration of 4 years) simulations
dr5_sd	Standard deviation of match % across the duration 5 (total sampling duration of 5 years) simulations
dr6_sd	Standard deviation of match % across the duration 6 (total sampling duration of 6 years) simulations
dr7_sd	Standard deviation of match % across the duration 7 (total sampling duration of 7 years) simulations
dr8_sd	Standard deviation of match % across the duration 8 (total sampling duration of 8 years) simulations
dr9_sd	Standard deviation of match % across the duration 9 (total sampling duration of 9 years) simulations
fq2dr_sd	Standard deviation of match % across the frequency 2 & duration simulations (sampling every 2 years with the final year removed)
fq3dr_sd	Standard deviation of match % across the frequency 3 & duration simulations (sampling every 3 years with the final year removed)
fq4dr_sd	Standard deviation of match % across the frequency 4 & duration simulations (sampling every 4 years with the final year removed)
match	metric	fq2_mean	fq3_mean	fq4_mean	fq5_mean	fq6_mean	dr2_mean	dr3_mean	dr4_mean	dr5_mean	dr6_mean	dr7_mean	dr8_mean	dr9_mean	fq2dr_mean	fq3dr_mean	fq4dr_mean	fq2_sd	fq3_sd	fq4_sd	fq5_sd	fq6_sd	dr2_sd	dr3_sd	dr4_sd	dr5_sd	dr6_sd	dr7_sd	dr8_sd	dr9_sd	fq2dr_sd	fq3dr_sd	fq4dr_sd
direction	abundance	0.853562	0.809724	0.778749	0.751435	0.735899	0.537117	0.569851	0.608791	0.651015	0.693794	0.749224	0.794472	0.873539	0.791169	0.712304	0.666426	0.00661325	0.0079287	0.00779134	0.00811938	0.00822742	0.0133166	0.0128274	0.0129428	0.0119755	0.0111534	0.00983543	0.00813754	0.00595846	0.00738927	0.00829712	0.00867348
direction	richness	0.8669	0.815654	0.77348	0.759894	0.711727	0.495305	0.535187	0.606874	0.649154	0.69384	0.753501	0.799157	0.878324	0.805344	0.724638	0.680483	0.00659467	0.00759955	0.00801352	0.00833372	0.00822277	0.0131423	0.0132163	0.0125282	0.0122102	0.0110992	0.00982296	0.00793156	0.00617487	0.00729555	0.00785877	0.00826508
direction	EQR	0.883215	0.832237	0.80188	0.777975	0.747628	0.51848	0.562318	0.62652	0.666426	0.708343	0.760701	0.818384	0.883835	0.827268	0.758354	0.709336	0.00607174	0.00707149	0.0077423	0.00791915	0.00772496	0.0131125	0.0132291	0.0130097	0.0120559	0.0104349	0.00945404	0.00801341	0.00592626	0.0066906	0.00798859	0.00810351
magnitude	abundance	0.777838	0.586366	0.506132	0.432316	0.39326	0.0738943	0.116985	0.166227	0.233455	0.313197	0.423878	0.576234	0.858095	0.532163	0.352593	0.275239	0.00639025	0.00927655	0.00982992	0.00960439	0.00924691	0.00662196	0.00842514	0.0094757	0.0103832	0.010908	0.0115971	0.0108891	0.00659094	0.00963694	0.00902338	0.0084941
magnitude	richness	0.774251	0.585761	0.507993	0.436248	0.38249	0.0749483	0.118582	0.171519	0.224935	0.296639	0.410144	0.578475	0.863562	0.52987	0.358765	0.265019	0.00622807	0.00928876	0.00948117	0.00949203	0.00905333	0.00663246	0.00842444	0.00948582	0.0104892	0.0107578	0.0116433	0.0115153	0.0066785	0.00977331	0.00927942	0.0083464
magnitude	EQR	0.779009	0.594047	0.517046	0.418163	0.391285	0.0763939	0.124561	0.172292	0.236633	0.306831	0.421897	0.592285	0.863433	0.529978	0.368818	0.268428	0.00614973	0.00914067	0.00964585	0.00917218	0.00918179	0.006635	0.00783302	0.0096243	0.0102492	0.0109208	0.0110017	0.0113694	0.00707607	0.00958193	0.00933251	0.00833606
R-squared	abundance	0.817248	0.671996	0.572341	0.435263	0.397036	0.00833552	0.0448397	0.113809	0.211212	0.346533	0.503922	0.669546	0.851709	0.589871	0.311865	0.170328	0.00620204	0.012641	0.0137487	0.017636	0.018145	0.00719303	0.0140833	0.0197899	0.0231628	0.0240412	0.0199095	0.0132055	0.00558229	0.0237262	0.0346059	0.0170053
R-squared	richness	0.814019	0.644355	0.558688	0.474105	0.407631	0.0148212	0.0445787	0.104482	0.198175	0.336037	0.499816	0.679277	0.858312	0.638847	0.372252	0.227673	0.00842819	0.0205245	0.0162936	0.0170276	0.0260423	0.0100589	0.0161455	0.02299	0.0266591	0.0278823	0.0237718	0.0185372	0.00754344	0.0178862	0.0273993	0.0235944
R-squared	EQR	0.857854	0.731955	0.683356	0.540531	0.413885	0.032873	0.0608313	0.126281	0.228343	0.356295	0.520127	0.691874	0.861787	0.646969	0.371107	0.263418	0.0138449	0.0198847	0.023744	0.0312092	0.0327183	0.0259306	0.0323473	0.0416656	0.0531334	0.0515889	0.037384	0.0253254	0.011892	0.0352709	0.0377162	0.0394641

## Sheet: Figure 3a-i
Figure 3. Influence of lower sampling frequency and duration on differences in biodiversity trends.
COLUMN	DESCRIPTION
simulations	Iteration number
abund_fq2_diff	Geometric mean of the difference in abundance estimates between annual time series and every 2 year frequency
abund_fq3_diff	Geometric mean of the difference in abundance estimates between annual time series and every 3 year frequency
abund_fq4_diff	Geometric mean of the difference in abundance estimates between annual time series and every 4 year frequency
abund_fq5_diff	Geometric mean of the difference in abundance estimates between annual time series and every 5 year frequency
abund_fq6_diff	Geometric mean of the difference in abundance estimates between annual time series and every 6 year frequency
rich_fq2_diff	Geometric mean of the difference in richness estimates between annual time series and every 2 year frequency
rich_fq3_diff	Geometric mean of the difference in richness estimates between annual time series and every 3 year frequency
rich_fq4_diff	Geometric mean of the difference in richness estimates between annual time series and every 4 year frequency
rich_fq5_diff	Geometric mean of the difference in richness estimates between annual time series and every 5 year frequency
rich_fq6_diff	Geometric mean of the difference in richness estimates between annual time series and every 6 year frequency
eqr_fq2_diff	Geometric mean of the difference in EQR estimates between annual time series and every 2 year frequency
eqr_fq3_diff	Geometric mean of the difference in EQR estimates between annual time series and every 3 year frequency
eqr_fq4_diff	Geometric mean of the difference in EQR estimates between annual time series and every 4 year frequency
eqr_fq5_diff	Geometric mean of the difference in EQR estimates between annual time series and every 5 year frequency
eqr_fq6_diff	Geometric mean of the difference in EQR estimates between annual time series and every 6 year frequency
abund_dr2-10_diff	Geometric mean of the difference in abundance estimates between annual time series and 2 year duration
abund_dr3-10_diff	Geometric mean of the difference in abundance estimates between annual time series and 3 year duration
abund_dr4-10_diff	Geometric mean of the difference in abundance estimates between annual time series and 4 year duration
abund_dr5-10_diff	Geometric mean of the difference in abundance estimates between annual time series and 5 year duration
abund_dr6-10_diff	Geometric mean of the difference in abundance estimates between annual time series and 6 year duration
abund_dr7-10_diff	Geometric mean of the difference in abundance estimates between annual time series and 7 year duration
abund_dr8-10_diff	Geometric mean of the difference in abundance estimates between annual time series and 8 year duration
abund_dr9-10_diff	Geometric mean of the difference in abundance estimates between annual time series and 9 year duration
rich_dr2-10_diff	Geometric mean of the difference in richness estimates between annual time series and 2 year duration
rich_dr3-10_diff	Geometric mean of the difference in richness estimates between annual time series and 3 year duration
rich_dr4-10_diff	Geometric mean of the difference in richness estimates between annual time series and 4 year duration
rich_dr5-10_diff	Geometric mean of the difference in richness estimates between annual time series and 5 year duration
rich_dr6-10_diff	Geometric mean of the difference in richness estimates between annual time series and 6 year duration
rich_dr7-10_diff	Geometric mean of the difference in richness estimates between annual time series and 7 year duration
rich_dr8-10_diff	Geometric mean of the difference in richness estimates between annual time series and 8 year duration
rich_dr9-10_diff	Geometric mean of the difference in richness estimates between annual time series and 9 year duration
eqr_dr2-10_diff	Geometric mean of the difference in EQR estimates between annual time series and 2 year duration
eqr_dr3-10_diff	Geometric mean of the difference in EQR estimates between annual time series and 3 year duration
eqr_dr4-10_diff	Geometric mean of the difference in EQR estimates between annual time series and 4 year duration
eqr_dr5-10_diff	Geometric mean of the difference in EQR estimates between annual time series and 5 year duration
eqr_dr6-10_diff	Geometric mean of the difference in EQR estimates between annual time series and 6 year duration
eqr_dr7-10_diff	Geometric mean of the difference in EQR estimates between annual time series and 7 year duration
eqr_dr8-10_diff	Geometric mean of the difference in EQR estimates between annual time series and 8 year duration
eqr_dr9-10_diff	Geometric mean of the difference in EQR estimates between annual time series and 9 year duration
abund_fq2dr_diff	Geometric mean of the difference in abundance estimates between annual time series and 2 year frequency minus last year duration
abund_fq3dr_diff	Geometric mean of the difference in abundance estimates between annual time series and 3 year frequency minus last year duration
abund_fq4dr_diff	Geometric mean of the difference in abundance estimates between annual time series and 4 year frequency minus last year duration
rich_fq2dr_diff	Geometric mean of the difference in richness estimates between annual time series and 2 year frequency minus last year duration
rich_fq3dr_diff	Geometric mean of the difference in richness estimates between annual time series and 3 year frequency minus last year duration
rich_fq4dr_diff	Geometric mean of the difference in richness estimates between annual time series and 4 year frequency minus last year duration
eqr_fq2dr_diff	Geometric mean of the difference in EQR estimates between annual time series and 2 year frequency minus last year duration
eqr_fq3dr_diff	Geometric mean of the difference in EQR estimates between annual time series and 3 year frequency minus last year duration
eqr_fq4dr_diff	Geometric mean of the difference in EQR estimates between annual time series and 4 year frequency minus last year duration
simulations	abund_fq2_diff	abund_fq3_diff	abund_fq4_diff	abund_fq5_diff	abund_fq6_diff	rich_fq2_diff	rich_fq3_diff	rich_fq4_diff	rich_fq5_diff	rich_fq6_diff	eqr_fq2_diff	eqr_fq3_diff	eqr_fq4_diff	eqr_fq5_diff	eqr_fq6_diff	abund_dr2-10_diff	abund_dr3-10_diff	abund_dr4-10_diff	abund_dr5-10_diff	abund_dr6-10_diff	abund_dr7-10_diff	abund_dr8-10_diff	abund_dr9-10_diff	rich_dr2-10_diff	rich_dr3-10_diff	rich_dr4-10_diff	rich_dr5-10_diff	rich_dr6-10_diff	rich_dr7-10_diff	rich_dr8-10_diff	rich_dr9-10_diff	eqr_dr2-10_diff	eqr_dr3-10_diff	eqr_dr4-10_diff	eqr_dr5-10_diff	eqr_dr6-10_diff	eqr_dr7-10_diff	eqr_dr8-10_diff	eqr_dr9-10_diff	abund_fq2dr_diff	abund_fq3dr_diff	abund_fq4dr_diff	rich_fq2dr_diff	rich_fq3dr_diff	rich_fq4dr_diff	eqr_fq2dr_diff	eqr_fq3dr_diff	eqr_fq4dr_diff
V1	0.426204	0.827906	1.05449	1.20518	1.3519	-0.788657	-0.450931	-0.23589	-0.0341619	0.091586	-1.27811	-0.969065	-0.75842	-0.545192	-0.420772	3.69508	3.17424	2.69237	2.38206	2.08524	1.76245	1.43485	0.906092	2.39144	1.88216	1.50476	1.1918	0.832035	0.546001	0.117276	-0.383419	1.88828	1.33487	0.964157	0.557781	0.316392	-0.0020716	-0.424849	-0.90693	0.97853	1.42765	1.73935	-0.28852	0.141711	0.497134	-0.827301	-0.369231	-0.0155637
V10	0.43802	0.830179	1.04599	1.21593	1.34597	-0.821272	-0.425853	-0.20841	-0.0238585	0.0915131	-1.29509	-0.938028	-0.769112	-0.512412	-0.497327	3.72271	3.09609	2.70201	2.36268	2.05799	1.77803	1.45101	0.887945	2.44606	1.88517	1.51054	1.16841	0.796274	0.547852	0.128955	-0.384163	1.88221	1.30115	0.926204	0.584131	0.311785	-0.0493665	-0.410576	-0.895924	1.00393	1.39431	1.72096	-0.341189	0.160241	0.521181	-0.838167	-0.352705	-0.0300506
V100	0.447038	0.826238	1.06938	1.19928	1.35541	-0.799417	-0.429041	-0.239323	-0.0835099	0.0862835	-1.33051	-0.933581	-0.744302	-0.504974	-0.4623	3.65508	3.12659	2.76481	2.38232	2.06129	1.7605	1.47663	0.842719	2.38745	1.88614	1.48053	1.11465	0.858933	0.571324	0.140468	-0.374985	1.90056	1.28115	0.961143	0.607251	0.263922	-0.0188039	-0.421077	-0.963699	0.993994	1.4311	1.73779	-0.30369	0.139302	0.469433	-0.774474	-0.379126	-0.0270774
V1000	0.44535	0.807032	1.06249	1.22145	1.31824	-0.798442	-0.426652	-0.242135	-0.0565911	0.111767	-1.30071	-0.953521	-0.731939	-0.532778	-0.450329	3.65792	3.10938	2.74616	2.3954	2.06679	1.70295	1.45075	0.859885	2.38021	1.85707	1.50287	1.18216	0.856567	0.486541	0.181009	-0.399446	1.87728	1.35907	0.921286	0.579999	0.33421	-0.0104331	-0.383894	-0.932485	0.926082	1.41553	1.72753	-0.305551	0.115942	0.457646	-0.824787	-0.314809	-0.0240918
V101	0.460243	0.854552	0.986312	1.18726	1.34292	-0.817875	-0.419664	-0.212301	-0.041797	0.0713622	-1.30379	-0.973735	-0.753737	-0.523988	-0.42843	3.71467	3.13748	2.75091	2.38481	2.05557	1.74847	1.39386	0.880593	2.40214	1.90192	1.4622	1.13972	0.887116	0.586233	0.148749	-0.389143	1.89293	1.31878	0.954247	0.575159	0.303348	-0.04301	-0.366401	-0.931351	1.01637	1.4245	1.70248	-0.320871	0.16979	0.474319	-0.797796	-0.371302	-0.010303
V102	0.457905	0.828366	1.05937	1.19648	1.34526	-0.830358	-0.448618	-0.235229	-0.108855	0.10276	-1.29938	-0.939795	-0.800043	-0.530407	-0.441973	3.64661	3.08802	2.73506	2.37767	2.09742	1.82873	1.48139	0.89945	2.41458	1.85089	1.50828	1.17126	0.801307	0.530159	0.157394	-0.412249	1.86867	1.37444	0.996509	0.574449	0.328383	-0.0062908	-0.413445	-0.939294	0.981574	1.41424	1.73143	-0.332421	0.0896715	0.487264	-0.799314	-0.345928	-0.00794011
V103	0.405777	0.818052	1.06696	1.23084	1.32295	-0.83163	-0.37739	-0.204656	-0.0469198	0.115454	-1.32997	-0.903369	-0.738069	-0.539952	-0.48288	3.6588	3.13785	2.72277	2.40297	2.08397	1.76964	1.46683	0.928998	2.45525	1.83745	1.52719	1.14627	0.849206	0.506068	0.132858	-0.374514	1.87949	1.3675	0.967884	0.652177	0.347564	-0.0217133	-0.428838	-0.942215	0.996116	1.45	1.70232	-0.300393	0.137496	0.469085	-0.825368	-0.362475	-0.0377283
V104	0.437315	0.856869	1.02781	1.24088	1.32807	-0.81707	-0.442344	-0.200054	-0.0559502	0.0986914	-1.31226	-0.927435	-0.783944	-0.528288	-0.496309	3.60402	3.06144	2.71548	2.3735	2.11122	1.77687	1.44527	0.874016	2.39995	1.80312	1.45648	1.14702	0.892248	0.54408	0.19353	-0.397655	1.87319	1.29991	0.922194	0.620365	0.295356	-0.0125759	-0.374577	-0.923123	1.00079	1.43414	1.70931	-0.323893	0.186088	0.497679	-0.802152	-0.361265	-0.0218268
V105	0.445283	0.830337	1.01915	1.18948	1.33913	-0.811033	-0.432576	-0.229603	-0.0743992	0.106632	-1.28961	-0.973204	-0.706735	-0.492527	-0.409798	3.6662	3.09941	2.77308	2.36979	2.03685	1.78214	1.44701	0.860349	2.37124	1.85547	1.49228	1.10733	0.836305	0.498969	0.131937	-0.382357	1.88224	1.32318	0.965824	0.58718	0.293431	-0.0177316	-0.427228	-0.925828	0.972742	1.41615	1.68709	-0.303442	0.17749	0.475661	-0.806515	-0.340226	-0.0229869
V106	0.420461	0.812701	1.06814	1.16847	1.32712	-0.827305	-0.464728	-0.230357	-0.0611023	0.106599	-1.29594	-0.926732	-0.760289	-0.535673	-0.459556	3.69238	3.11195	2.72679	2.37223	2.06426	1.73699	1.47124	0.857096	2.41219	1.87663	1.43447	1.12557	0.857213	0.555548	0.152151	-0.413875	1.85711	1.32781	0.899289	0.592484	0.313934	-0.00917618	-0.381702	-0.932555	0.981206	1.42925	1.74294	-0.313589	0.168092	0.496605	-0.834838	-0.33289	0.00855044
V107	0.44797	0.836951	1.02469	1.21062	1.33378	-0.809487	-0.407772	-0.241607	-0.038682	0.118304	-1.27801	-0.96789	-0.758252	-0.550367	-0.445737	3.71737	3.09702	2.73372	2.36927	2.03271	1.75742	1.4716	0.87639	2.39938	1.82404	1.44733	1.17684	0.845919	0.50464	0.158187	-0.391459	1.86524	1.34054	0.966293	0.600046	0.299232	-0.0120673	-0.446528	-0.935944	0.971626	1.41477	1.72255	-0.310929	0.146489	0.466295	-0.777307	-0.359391	-0.0738429
V108	0.431611	0.817531	1.01177	1.21623	1.32863	-0.783049	-0.432513	-0.201599	-0.0848484	0.0618472	-1.29996	-0.947596	-0.772346	-0.552589	-0.425703	3.73283	3.12659	2.74822	2.41212	2.00767	1.74762	1.4597	0.86981	2.43646	1.87439	1.46427	1.18112	0.806319	0.555333	0.147447	-0.406201	1.88437	1.33772	0.962133	0.619738	0.336613	-0.0175617	-0.387105	-0.923305	0.971539	1.42184	1.69332	-0.303674	0.159174	0.487041	-0.819245	-0.369936	-0.0359893
V109	0.431293	0.860468	1.01823	1.25081	1.36304	-0.827164	-0.425525	-0.235092	-0.0484979	0.0524625	-1.34212	-0.95818	-0.716845	-0.507707	-0.466283	3.62312	3.10678	2.74347	2.37461	2.1048	1.74831	1.48434	0.854414	2.44748	1.83153	1.43935	1.18574	0.825877	0.495634	0.142205	-0.398729	1.86821	1.34829	0.964639	0.577508	0.371507	-0.00312633	-0.371753	-0.921987	1.02145	1.42334	1.71014	-0.293724	0.130485	0.490995	-0.830645	-0.360997	-0.0156983
V11	0.445107	0.864246	1.01662	1.19157	1.34229	-0.801352	-0.465735	-0.250421	-0.0582742	0.0951747	-1.29267	-0.8841	-0.787003	-0.518262	-0.4218	3.60388	3.15463	2.73421	2.39184	2.0471	1.72715	1.46006	0.90223	2.44722	1.85421	1.4639	1.13257	0.855355	0.507768	0.129185	-0.385433	1.88098	1.30006	0.949374	0.586996	0.328826	-0.0180777	-0.383074	-0.953361	1.00571	1.41924	1.71762	-0.387218	0.16162	0.488067	-0.818606	-0.362498	-0.000804858
V110	0.393012	0.767321	1.0666	1.19229	1.32457	-0.810242	-0.386332	-0.236332	-0.0629903	0.125248	-1.29687	-0.941849	-0.778038	-0.523309	-0.463236	3.69648	3.10949	2.7407	2.39789	2.07342	1.79154	1.47661	0.866386	2.42256	1.83482	1.44895	1.14804	0.837523	0.514612	0.118057	-0.381806	1.77699	1.3661	0.945449	0.624974	0.322377	-0.0493532	-0.450305	-0.956195	0.980069	1.40033	1.72142	-0.315302	0.147145	0.489379	-0.845722	-0.37784	-0.0241791
V111	0.457841	0.812698	1.04378	1.19135	1.35303	-0.79234	-0.417615	-0.231067	-0.0615352	0.0934557	-1.29201	-0.94648	-0.770601	-0.509095	-0.451228	3.72254	3.10126	2.75566	2.31588	2.10464	1.80222	1.46353	0.852401	2.46365	1.85917	1.49562	1.13969	0.889774	0.542104	0.133154	-0.366691	1.88977	1.31776	0.887524	0.639991	0.326184	-0.0584411	-0.41022	-0.878993	0.992846	1.43579	1.69753	-0.306224	0.134053	0.450434	-0.825283	-0.339004	-0.034368
V112	0.442447	0.847791	1.02977	1.21318	1.35484	-0.84734	-0.441122	-0.238247	-0.123804	0.132836	-1.31499	-0.934854	-0.741576	-0.548946	-0.452335	3.68753	3.14879	2.73364	2.4301	2.09309	1.80408	1.46863	0.867675	2.42085	1.80268	1.45553	1.13544	0.865444	0.49909	0.182275	-0.375614	1.81743	1.34692	0.89621	0.588377	0.301853	-0.106708	-0.394609	-0.917138	1.02239	1.44365	1.7114	-0.318376	0.167825	0.466646	-0.808205	-0.349635	-0.0433047
V113	0.449882	0.824653	1.02245	1.22861	1.31008	-0.825155	-0.454257	-0.209451	-0.083597	0.0913501	-1.30942	-0.938352	-0.742718	-0.525335	-0.480203	3.64903	3.09681	2.7358	2.38383	2.06683	1.79415	1.48895	0.87456	2.39195	1.83557	1.48958	1.15678	0.863011	0.514774	0.122579	-0.388039	1.8815	1.33624	0.90673	0.625374	0.301099	-0.0517759	-0.465955	-0.924912	0.985537	1.41234	1.76987	-0.313169	0.155546	0.487712	-0.824408	-0.291316	-0.055847
V114	0.437419	0.793872	1.00616	1.20498	1.30418	-0.7587	-0.44614	-0.230872	-0.0725694	0.0640287	-1.28459	-0.928227	-0.71788	-0.537744	-0.449845	3.62725	3.12744	2.75879	2.39337	2.08308	1.74029	1.48603	0.880254	2.39804	1.88729	1.47407	1.1727	0.852071	0.513128	0.147736	-0.417928	1.79676	1.35007	0.935006	0.576094	0.33056	-0.0131026	-0.410937	-0.960328	0.981778	1.44227	1.70053	-0.336776	0.154189	0.476485	-0.858426	-0.342626	-0.0453545
V115	0.441086	0.82457	1.05348	1.21858	1.32104	-0.809174	-0.427137	-0.25242	-0.0328082	0.114347	-1.31846	-0.927274	-0.764572	-0.533916	-0.446721	3.68168	3.10165	2.68792	2.3502	2.04964	1.79333	1.45649	0.848655	2.43009	1.87525	1.51271	1.16486	0.849283	0.5018	0.141512	-0.378913	1.88079	1.32779	0.983488	0.601249	0.29925	-0.0460581	-0.406633	-0.916324	1.00365	1.42444	1.73119	-0.343924	0.136199	0.44573	-0.81224	-0.376003	-0.0419717
V116	0.41401	0.825852	1.0157	1.26753	1.34759	-0.81122	-0.445546	-0.23264	-0.0861104	0.0935836	-1.30492	-0.960297	-0.804318	-0.501538	-0.437676	3.66205	3.06286	2.74111	2.41327	2.0232	1.80393	1.4753	0.917676	2.44747	1.84981	1.46981	1.14046	0.841287	0.544561	0.160446	-0.37057	1.84985	1.36395	0.968966	0.610396	0.30817	-0.0157304	-0.469055	-0.922132	1.00229	1.42542	1.70926	-0.302304	0.172542	0.478851	-0.863533	-0.383339	-0.0450525
V117	0.438866	0.836341	1.07261	1.23294	1.34511	-0.794687	-0.447589	-0.211375	-0.0856626	0.0419963	-1.28241	-0.92643	-0.768283	-0.516216	-0.40499	3.70905	3.11897	2.77064	2.35108	2.09553	1.73742	1.47426	0.847798	2.42804	1.92687	1.44385	1.14345	0.834376	0.487792	0.141108	-0.395578	1.89607	1.32963	0.98506	0.585983	0.25668	-0.0134095	-0.418476	-0.931097	1.00636	1.42134	1.70472	-0.347746	0.151002	0.494617	-0.842745	-0.343661	-0.0460713
V118	0.427923	0.810177	1.05525	1.20934	1.32941	-0.81978	-0.416849	-0.215121	-0.0839531	0.0911733	-1.28395	-0.944999	-0.773877	-0.531049	-0.433249	3.68466	3.12546	2.73142	2.41858	2.04488	1.80264	1.47027	0.871907	2.37873	1.87119	1.49462	1.15865	0.832994	0.538692	0.156607	-0.365262	1.86099	1.36802	0.896275	0.595393	0.314913	-0.0260028	-0.396585	-0.901738	0.982385	1.44293	1.72173	-0.331085	0.1307	0.4748	-0.818797	-0.380664	-0.0541705
V119	0.457733	0.840614	1.03831	1.23263	1.30457	-0.802675	-0.384542	-0.271868	-0.0913867	0.121239	-1.26791	-0.938453	-0.748378	-0.518076	-0.457919	3.67643	3.05594	2.62876	2.32591	2.06337	1.7903	1.44518	0.880469	2.34143	1.87076	1.4826	1.14421	0.89924	0.498178	0.149529	-0.400887	1.84236	1.33799	0.92922	0.581517	0.312488	-0.0134279	-0.412355	-0.875223	0.991007	1.43324	1.69212	-0.296299	0.125542	0.457262	-0.810561	-0.340396	-0.0546957
V12	0.462397	0.84923	1.01414	1.18805	1.32236	-0.82969	-0.418296	-0.225912	-0.0362802	0.0893419	-1.30901	-0.916056	-0.751319	-0.546015	-0.448224	3.67931	3.1452	2.76542	2.38677	2.04743	1.78221	1.48387	0.860075	2.40605	1.83492	1.45865	1.17516	0.825704	0.530691	0.220312	-0.38918	1.88811	1.33725	0.935505	0.647417	0.295144	-0.0400903	-0.423222	-0.911913	0.982821	1.42297	1.74595	-0.308545	0.103523	0.481048	-0.839245	-0.338808	-0.0341447
V120	0.4277	0.808462	1.08176	1.22988	1.33124	-0.84901	-0.430984	-0.231744	-0.062182	0.0757013	-1.29945	-0.924891	-0.74664	-0.556025	-0.450503	3.66723	3.04864	2.73716	2.3849	2.16532	1.74566	1.48465	0.877062	2.37869	1.84416	1.45932	1.18199	0.85795	0.549851	0.176944	-0.422816	1.84924	1.31208	0.980888	0.621184	0.296978	-0.0574251	-0.37221	-0.946105	1.0263	1.44554	1.67204	-0.303403	0.175939	0.48539	-0.811642	-0.332684	-0.0137598
V121	0.414869	0.808907	1.04059	1.19835	1.36032	-0.797474	-0.417973	-0.213843	-0.08853	0.11222	-1.30646	-0.93366	-0.766472	-0.527817	-0.444268	3.70689	3.15417	2.7527	2.37764	2.06998	1.79103	1.4848	0.873374	2.42185	1.87266	1.50705	1.13621	0.869748	0.51229	0.139566	-0.409355	1.89527	1.29683	0.923893	0.592013	0.301056	-0.0218439	-0.399356	-0.955195	0.972037	1.45453	1.69385	-0.300889	0.138561	0.44528	-0.855623	-0.367124	0.0276962
V122	0.444092	0.799273	1.07112	1.20103	1.36187	-0.827984	-0.411959	-0.269287	-0.0534716	0.0859389	-1.29979	-0.946469	-0.739531	-0.516687	-0.475152	3.69385	3.10293	2.74331	2.37982	2.07053	1.73961	1.4958	0.855689	2.37067	1.86931	1.49311	1.13846	0.853646	0.499942	0.110286	-0.460956	1.88719	1.30469	0.957062	0.601117	0.347992	0.00311346	-0.396288	-0.905445	0.967539	1.4154	1.73274	-0.312151	0.140722	0.475416	-0.773471	-0.346078	-0.0571073
V123	0.399112	0.825911	1.03159	1.21311	1.35251	-0.80742	-0.419202	-0.249729	-0.08749	0.112412	-1.31522	-0.919085	-0.749033	-0.566741	-0.446324	3.61237	3.1312	2.72622	2.42365	2.09392	1.72159	1.44049	0.867062	2.37306	1.83418	1.4793	1.15799	0.843395	0.518573	0.127582	-0.407551	1.84454	1.35805	0.955692	0.562481	0.292808	-0.0188948	-0.378964	-0.916425	0.978129	1.39537	1.73957	-0.322753	0.159077	0.402336	-0.80729	-0.351403	-0.0330617
V124	0.418391	0.791817	1.08038	1.19794	1.34416	-0.83114	-0.450125	-0.226212	-0.0647604	0.075583	-1.31119	-0.951782	-0.733149	-0.515079	-0.456829	3.66493	3.0553	2.71851	2.42229	2.09034	1.80272	1.46695	0.86534	2.44856	1.89375	1.45712	1.17462	0.818851	0.554794	0.114538	-0.38257	1.84972	1.3828	0.925175	0.590515	0.322988	0.00578861	-0.45903	-0.893222	0.992612	1.42915	1.73294	-0.335001	0.13974	0.472764	-0.81979	-0.37494	-0.00654133
V125	0.414464	0.814276	1.01517	1.21608	1.31743	-0.833294	-0.410877	-0.206504	-0.0660012	0.0977109	-1.30467	-0.931613	-0.756279	-0.521703	-0.435701	3.68313	3.11299	2.72462	2.41863	2.08237	1.7356	1.47428	0.854297	2.41962	1.85657	1.48987	1.17636	0.857891	0.530973	0.165762	-0.397294	1.87092	1.33656	0.912268	0.611154	0.312906	0.0207212	-0.399284	-0.91007	1.00593	1.44468	1.72159	-0.298967	0.167382	0.48173	-0.840608	-0.34519	-0.0516491
V126	0.462832	0.833721	1.06426	1.22232	1.35121	-0.828224	-0.461814	-0.21091	-0.0534635	0.133603	-1.30032	-0.925239	-0.731524	-0.525787	-0.450584	3.68697	3.08233	2.74528	2.38068	2.09691	1.80821	1.46433	0.835227	2.38966	1.89374	1.5155	1.13356	0.883014	0.508338	0.184497	-0.415467	1.90715	1.30045	0.95979	0.6124	0.282499	-0.000611666	-0.435782	-0.954838	0.984091	1.41934	1.6911	-0.312134	0.149167	0.464388	-0.806572	-0.358183	-0.0672762
V127	0.438171	0.842509	1.07771	1.18385	1.2844	-0.816623	-0.434283	-0.24845	-0.0734531	0.0881666	-1.27905	-0.917775	-0.733979	-0.555871	-0.458745	3.71086	3.14119	2.74033	2.34917	2.03626	1.7787	1.43875	0.874803	2.35236	1.89137	1.51446	1.13294	0.822081	0.507935	0.153937	-0.377722	1.81715	1.28942	0.970581	0.644385	0.290962	0.00449061	-0.389286	-0.921602	0.996731	1.42851	1.73658	-0.295177	0.127682	0.477651	-0.791869	-0.364599	-0.0349551
V128	0.396686	0.839153	1.05347	1.20201	1.36029	-0.819225	-0.457962	-0.223072	-0.0513598	0.100833	-1.30194	-0.956502	-0.729923	-0.553472	-0.440171	3.63275	3.10339	2.68303	2.34889	2.05045	1.76117	1.43704	0.885018	2.39598	1.87428	1.48354	1.17816	0.859401	0.509577	0.165363	-0.376373	1.85292	1.32896	0.947592	0.561959	0.308177	-0.0381161	-0.391973	-0.861952	0.991498	1.40344	1.67806	-0.298745	0.0883081	0.470619	-0.806763	-0.325396	-0.0320663
V129	0.412278	0.834373	1.06555	1.25021	1.38654	-0.806325	-0.429527	-0.229375	-0.0713212	0.115407	-1.30929	-0.94411	-0.761177	-0.526974	-0.44647	3.68147	3.13731	2.72587	2.37834	2.07352	1.75853	1.46571	0.833531	2.44501	1.82651	1.44637	1.17403	0.839813	0.511826	0.115382	-0.441488	1.85334	1.30458	0.927959	0.591419	0.298175	0.000879242	-0.45882	-0.924906	0.972154	1.42263	1.67833	-0.309491	0.127998	0.479047	-0.817566	-0.321151	-0.0309954
V13	0.446827	0.791101	1.02904	1.18394	1.32885	-0.8132	-0.457	-0.237705	-0.102938	0.0994918	-1.28842	-0.935378	-0.735696	-0.514261	-0.414702	3.66605	3.14028	2.70565	2.41899	2.06925	1.76419	1.43222	0.832163	2.41649	1.80742	1.44139	1.15897	0.845287	0.514459	0.14804	-0.374033	1.87541	1.33241	0.903469	0.60069	0.32454	0.00833369	-0.446739	-0.94523	0.977875	1.40065	1.71138	-0.319102	0.165197	0.480835	-0.838051	-0.37623	-0.0559703
V130	0.433981	0.795714	1.06615	1.21649	1.36675	-0.793298	-0.413876	-0.192915	-0.0773298	0.12333	-1.31337	-0.95235	-0.691103	-0.555404	-0.437832	3.67333	3.06888	2.73453	2.39741	2.06386	1.73941	1.40387	0.854626	2.43562	1.85356	1.51181	1.16379	0.861373	0.497514	0.163389	-0.363305	1.83403	1.33423	0.931759	0.564847	0.28836	-0.0161834	-0.400369	-0.8951	1.01004	1.42093	1.72221	-0.272124	0.127544	0.487058	-0.791039	-0.382397	-0.0068878
V131	0.458567	0.839115	1.02759	1.19613	1.35155	-0.799876	-0.382952	-0.230169	-0.0936512	0.111206	-1.31472	-0.946022	-0.71779	-0.54125	-0.427623	3.64379	3.09728	2.70462	2.40203	2.04771	1.75469	1.4273	0.858154	2.34813	1.84599	1.47124	1.14468	0.861677	0.529061	0.12441	-0.398391	1.88614	1.33583	0.974867	0.588808	0.31315	-0.0514847	-0.389694	-0.882824	0.983217	1.42249	1.74495	-0.282157	0.157712	0.458453	-0.79899	-0.32452	-0.0215489
V132	0.460019	0.809623	1.02786	1.20443	1.35812	-0.821744	-0.406736	-0.230327	-0.0798147	0.100178	-1.29447	-0.919091	-0.78981	-0.50668	-0.434176	3.69147	3.07086	2.73616	2.3996	2.03763	1.773	1.44455	0.868613	2.41228	1.82875	1.49372	1.18383	0.862774	0.501833	0.185937	-0.421546	1.89072	1.35396	0.945442	0.558075	0.328554	-0.0212245	-0.412809	-0.910585	1.00237	1.44198	1.69745	-0.311523	0.177247	0.49569	-0.837125	-0.371835	0.0129652
V133	0.43084	0.829023	1.0507	1.21893	1.37451	-0.830107	-0.417425	-0.242229	-0.0505503	0.12502	-1.29028	-0.948484	-0.762649	-0.503076	-0.466609	3.67947	3.04284	2.69343	2.41182	2.04682	1.7374	1.46456	0.847291	2.3821	1.91028	1.45394	1.17375	0.921677	0.552417	0.172088	-0.354809	1.86699	1.33979	0.941319	0.615658	0.349854	-0.00931544	-0.402242	-0.922851	1.00656	1.41023	1.67713	-0.326782	0.140447	0.485775	-0.791007	-0.372036	-0.0496217
V134	0.419349	0.823782	1.08098	1.21229	1.2743	-0.840859	-0.44556	-0.217385	-0.0779251	0.10202	-1.30215	-0.941503	-0.760916	-0.509521	-0.433766	3.65894	3.09501	2.72617	2.38658	2.13057	1.76575	1.45831	0.855159	2.33826	1.84898	1.4622	1.1753	0.827461	0.485835	0.142056	-0.427192	1.92039	1.34626	0.962531	0.590394	0.31367	-0.0113588	-0.400736	-0.889132	0.973963	1.40515	1.73057	-0.316118	0.151463	0.477195	-0.812033	-0.339174	-0.0308065
V135	0.482445	0.812744	1.05246	1.21214	1.34251	-0.814294	-0.421223	-0.185773	-0.0420925	0.0949806	-1.2908	-0.937128	-0.762099	-0.520294	-0.461762	3.72915	3.0915	2.72177	2.34635	2.05846	1.74175	1.43946	0.85975	2.40701	1.85042	1.44961	1.16279	0.843063	0.523147	0.163646	-0.37473	1.83578	1.30978	0.977264	0.62367	0.343213	-0.038957	-0.403581	-0.875072	0.99467	1.44424	1.73478	-0.313048	0.143167	0.464598	-0.813272	-0.372269	-0.0504517
V136	0.455167	0.822945	1.0209	1.23285	1.31702	-0.799271	-0.428903	-0.222329	-0.0414435	0.13341	-1.30323	-0.94017	-0.758234	-0.539744	-0.442447	3.64723	3.09898	2.73642	2.39598	2.14196	1.7552	1.47666	0.856874	2.44786	1.92058	1.46738	1.1589	0.882727	0.490245	0.11069	-0.405099	1.8606	1.38071	0.956266	0.593678	0.307864	-0.00217398	-0.445839	-0.927702	1.01115	1.44609	1.70226	-0.308451	0.11723	0.501477	-0.778338	-0.368295	-0.0562118
V137	0.460624	0.842865	1.01654	1.18354	1.35771	-0.816443	-0.431623	-0.224373	-0.0523536	0.0716119	-1.28795	-0.969652	-0.769863	-0.550398	-0.453525	3.68311	3.10895	2.7513	2.33869	2.09081	1.77712	1.52949	0.861431	2.42861	1.88936	1.4802	1.13241	0.816621	0.569519	0.174291	-0.353187	1.88598	1.34066	0.947997	0.604505	0.304125	-0.00215254	-0.415255	-0.940201	1.0067	1.43489	1.73789	-0.340558	0.128231	0.503775	-0.819798	-0.359618	-0.0235954
V138	0.434999	0.817944	1.04965	1.21117	1.30874	-0.827913	-0.426136	-0.242615	-0.0444019	0.0881786	-1.30422	-0.954914	-0.748893	-0.527318	-0.429028	3.63629	3.16734	2.72215	2.37716	2.03067	1.78264	1.45024	0.811078	2.49992	1.79695	1.46122	1.13221	0.818649	0.53012	0.137113	-0.407247	1.82777	1.3245	0.943715	0.556877	0.321014	-0.00466628	-0.450688	-0.916687	0.969678	1.38299	1.69276	-0.320951	0.138932	0.449523	-0.848764	-0.347832	-0.00941431
V139	0.43424	0.841168	1.02993	1.2296	1.35464	-0.805041	-0.415358	-0.223775	-0.0382005	0.111182	-1.30538	-0.961583	-0.764166	-0.517501	-0.451086	3.64087	3.07867	2.74224	2.39553	2.09111	1.74646	1.50151	0.857893	2.44334	1.91472	1.52172	1.14904	0.852921	0.494513	0.141679	-0.403584	1.87603	1.39654	0.928195	0.618355	0.328723	0.0103483	-0.406256	-0.948486	1.00591	1.41089	1.69817	-0.328461	0.163166	0.485167	-0.81089	-0.410621	-0.0400384
V14	0.441632	0.836864	1.04508	1.2233	1.32572	-0.821132	-0.398393	-0.226135	-0.0784707	0.0857166	-1.28012	-0.944271	-0.738071	-0.57725	-0.480871	3.68584	3.12134	2.72308	2.39165	2.11201	1.77785	1.44853	0.868383	2.41301	1.88386	1.45304	1.17893	0.84296	0.556722	0.191034	-0.410411	1.87926	1.31154	0.95093	0.552093	0.303789	-0.0229586	-0.432829	-0.928697	1.00069	1.42547	1.70069	-0.314986	0.162312	0.462162	-0.817527	-0.346396	-0.0553637
V140	0.432663	0.817871	0.992998	1.18219	1.31285	-0.822499	-0.427744	-0.229126	-0.0672662	0.0801295	-1.28005	-0.908559	-0.778915	-0.517091	-0.45646	3.6593	3.10041	2.73037	2.40833	2.12628	1.71242	1.46398	0.930816	2.37151	1.83284	1.46527	1.16577	0.841403	0.512126	0.14175	-0.392407	1.86779	1.3738	0.933303	0.598398	0.347826	-0.0121096	-0.361101	-0.913548	0.977558	1.43615	1.70791	-0.320472	0.114285	0.480819	-0.800785	-0.332274	-0.0135354
V141	0.417334	0.81782	1.05542	1.24468	1.32494	-0.81298	-0.430073	-0.216206	-0.0112466	0.151142	-1.30649	-0.918906	-0.768434	-0.52899	-0.484667	3.67681	3.12922	2.69232	2.38788	2.05945	1.75814	1.45797	0.867	2.41307	1.8553	1.44631	1.18851	0.842131	0.497168	0.13994	-0.416489	1.88335	1.3063	0.99405	0.597485	0.249115	0.0583845	-0.475269	-0.940781	1.0059	1.39721	1.68589	-0.31282	0.136306	0.476968	-0.81351	-0.372102	-0.0210486
V142	0.44976	0.822283	1.05881	1.1975	1.32721	-0.81942	-0.396368	-0.223748	-0.0737373	0.0659769	-1.27832	-0.941224	-0.771704	-0.517396	-0.453299	3.65437	3.10749	2.71001	2.41363	2.05238	1.7534	1.47961	0.810778	2.37969	1.87331	1.45584	1.15218	0.820035	0.524435	0.149351	-0.388561	1.835	1.29087	0.90474	0.630243	0.340641	-0.0137666	-0.400971	-0.894823	0.973983	1.41647	1.73022	-0.334958	0.127767	0.476747	-0.803899	-0.370877	-0.0360426
V143	0.444323	0.839327	1.05841	1.20644	1.3174	-0.830257	-0.436519	-0.184967	-0.0333796	0.122425	-1.32788	-0.905648	-0.768461	-0.533608	-0.435521	3.72935	3.09392	2.6878	2.39912	2.10394	1.76886	1.44441	0.855023	2.41088	1.83573	1.49225	1.18114	0.854253	0.524923	0.136238	-0.419469	1.84218	1.33827	0.961691	0.581073	0.303116	-0.0170775	-0.426045	-0.904734	0.983169	1.42361	1.71373	-0.316708	0.183028	0.467339	-0.810845	-0.368884	-0.0213066
V144	0.436073	0.840679	1.02765	1.20969	1.34551	-0.820581	-0.459478	-0.25324	-0.0639608	0.126627	-1.30964	-0.906422	-0.759609	-0.529487	-0.44183	3.66372	3.13104	2.68128	2.37856	2.06694	1.74621	1.46398	0.86996	2.37139	1.83946	1.48603	1.21606	0.862792	0.514354	0.158219	-0.400531	1.8422	1.2976	0.968197	0.548257	0.338331	0.00538722	-0.425318	-0.892336	1.01744	1.4324	1.72495	-0.323611	0.138889	0.475239	-0.816171	-0.386272	-0.0341093
V145	0.437632	0.823509	1.05638	1.24433	1.32231	-0.8316	-0.431585	-0.253741	-0.0751797	0.0927655	-1.31519	-0.959617	-0.765579	-0.5403	-0.473792	3.7082	3.11464	2.72536	2.36671	2.08542	1.7688	1.43765	0.866274	2.41726	1.8121	1.46713	1.1647	0.856643	0.553905	0.133137	-0.409753	1.89588	1.30532	0.933599	0.603848	0.290259	0.00533967	-0.430456	-0.828827	1.03193	1.42485	1.72697	-0.272124	0.151433	0.499701	-0.840938	-0.365975	-0.0270934
V146	0.440036	0.815309	1.06311	1.24045	1.30361	-0.814286	-0.415818	-0.223912	-0.049387	0.102509	-1.30946	-0.945788	-0.748296	-0.545314	-0.459548	3.69943	3.13129	2.73902	2.37863	2.0981	1.7187	1.44118	0.849635	2.42127	1.82855	1.46343	1.1735	0.878993	0.552943	0.179937	-0.366997	1.96248	1.2826	0.935614	0.564518	0.329054	-0.0369143	-0.406214	-0.92268	0.95405	1.46705	1.72705	-0.289012	0.124709	0.464631	-0.844334	-0.360547	0.0119248
V147	0.445007	0.828183	1.02154	1.21329	1.33409	-0.799524	-0.413178	-0.246325	-0.0293829	0.101748	-1.29874	-0.934715	-0.747302	-0.534508	-0.4816	3.72156	3.12723	2.7165	2.37731	2.05256	1.71738	1.44894	0.868493	2.39763	1.88772	1.4652	1.16987	0.855459	0.494501	0.177629	-0.376725	1.9038	1.32722	0.974287	0.661522	0.324048	-0.0550702	-0.395781	-0.897615	0.985705	1.40601	1.67662	-0.340137	0.132043	0.499649	-0.809797	-0.364113	-0.0117576
V148	0.442355	0.830701	1.01706	1.24757	1.35222	-0.834815	-0.467987	-0.22825	-0.0797908	0.0821883	-1.32202	-0.961925	-0.735485	-0.539467	-0.451441	3.62657	3.12602	2.73621	2.34181	2.04263	1.77312	1.45923	0.852739	2.42583	1.83257	1.47555	1.1556	0.843875	0.553954	0.134609	-0.441236	1.88942	1.31253	0.900119	0.593379	0.316283	-0.0361691	-0.357765	-0.935859	0.980736	1.38755	1.70926	-0.326819	0.156907	0.458198	-0.80941	-0.34151	-0.0473973
V149	0.447957	0.849243	1.05594	1.2233	1.314	-0.857926	-0.422629	-0.254592	-0.0436869	0.108069	-1.32249	-0.946063	-0.762611	-0.522467	-0.415211	3.67812	3.1257	2.7346	2.37471	2.11688	1.78092	1.4806	0.877574	2.39241	1.83497	1.48467	1.16871	0.827206	0.498978	0.168663	-0.414109	1.83158	1.29082	0.946705	0.634099	0.357017	-0.0403561	-0.429687	-0.904359	1.01448	1.4597	1.72955	-0.2839	0.120183	0.481313	-0.852904	-0.372491	-0.0609835
V15	0.427488	0.793649	1.04954	1.2266	1.36122	-0.778419	-0.433147	-0.23799	-0.040543	0.114528	-1.30399	-0.922744	-0.735602	-0.504434	-0.429209	3.68505	3.12551	2.70013	2.38696	2.04811	1.73803	1.45937	0.852112	2.39919	1.85561	1.48136	1.18832	0.834053	0.574935	0.123573	-0.383699	1.89096	1.31703	0.936641	0.601144	0.290587	0.0572957	-0.455865	-0.93869	1.02089	1.40642	1.67724	-0.333979	0.175836	0.469393	-0.796796	-0.370817	-0.0429978
V150	0.428043	0.815053	1.05998	1.20862	1.31058	-0.810968	-0.437181	-0.242886	-0.0731664	0.121042	-1.32463	-0.916679	-0.722345	-0.523678	-0.455922	3.6985	3.13185	2.75386	2.35934	2.10265	1.78463	1.46015	0.882576	2.45151	1.8312	1.47269	1.12575	0.796343	0.473076	0.156001	-0.410106	1.85295	1.30449	0.966239	0.642957	0.336717	-0.00648776	-0.387959	-0.917543	1.00953	1.41984	1.70111	-0.316873	0.146928	0.499136	-0.766016	-0.378796	-0.0248378
V151	0.439365	0.800899	1.04909	1.19077	1.33182	-0.807955	-0.39512	-0.218885	-0.110296	0.103745	-1.31256	-0.912359	-0.726362	-0.523686	-0.445183	3.63977	3.11757	2.71544	2.3739	2.1039	1.76128	1.47033	0.872469	2.4412	1.83973	1.43501	1.15082	0.868959	0.517582	0.122185	-0.384687	1.83168	1.30311	0.946088	0.603403	0.366466	-0.00210923	-0.446453	-0.956319	1.00295	1.45939	1.70124	-0.336134	0.14779	0.509867	-0.827102	-0.358005	-0.0220587
V152	0.406074	0.838522	1.07241	1.21147	1.35052	-0.802638	-0.461325	-0.243228	-0.0516868	0.103124	-1.29286	-0.942186	-0.73532	-0.522049	-0.432338	3.6866	3.11999	2.72059	2.41534	2.06237	1.74722	1.45579	0.841771	2.41982	1.86237	1.44674	1.1731	0.84036	0.520042	0.155215	-0.426491	1.83648	1.31842	0.923556	0.572872	0.298031	0.00569606	-0.378906	-0.884795	1.02908	1.4279	1.71674	-0.281693	0.173019	0.476522	-0.813785	-0.404333	-0.0306454
V153	0.436232	0.821605	1.05319	1.25174	1.32283	-0.798507	-0.393546	-0.247065	-0.113507	0.14338	-1.33209	-0.980566	-0.735099	-0.541457	-0.411379	3.66967	3.1743	2.70332	2.4006	2.08193	1.70411	1.47596	0.853478	2.41883	1.8912	1.51207	1.18825	0.858147	0.545592	0.16348	-0.397134	1.86693	1.2851	0.925843	0.622002	0.320407	0.010097	-0.414834	-0.920233	0.969565	1.37169	1.73279	-0.348074	0.144979	0.445517	-0.855582	-0.351622	-0.00526411
V154	0.443484	0.835055	1.01637	1.18984	1.32417	-0.840281	-0.428859	-0.223187	-0.0961811	0.0837628	-1.3313	-0.943108	-0.781827	-0.535569	-0.400756	3.70483	3.12193	2.69532	2.39804	2.12519	1.73665	1.46969	0.85514	2.42104	1.88538	1.48671	1.1092	0.852317	0.523667	0.188497	-0.399298	1.8769	1.37309	0.923559	0.620034	0.278486	0.0412033	-0.387892	-0.909309	0.962006	1.43296	1.74976	-0.316185	0.180989	0.508537	-0.81546	-0.369373	-0.0169087
V155	0.47388	0.795877	1.04758	1.24009	1.32638	-0.812577	-0.448013	-0.275051	-0.0494501	0.0815964	-1.30055	-0.922257	-0.788289	-0.537557	-0.427637	3.68567	3.1254	2.71492	2.37337	2.05431	1.70944	1.45707	0.862691	2.40447	1.87333	1.44533	1.1638	0.836922	0.512587	0.158806	-0.394675	1.88082	1.34699	0.979554	0.673089	0.309894	-0.00447138	-0.410203	-0.918303	1.00363	1.45126	1.70226	-0.340422	0.107475	0.471491	-0.77735	-0.316018	-0.0131631
V156	0.436397	0.865024	1.05303	1.23134	1.33043	-0.803771	-0.420497	-0.242144	-0.0356066	0.111977	-1.2705	-0.967468	-0.756962	-0.517924	-0.42393	3.66422	3.15611	2.72314	2.40098	2.14717	1.83214	1.43724	0.907754	2.43246	1.86273	1.45432	1.21105	0.825024	0.523078	0.156577	-0.419316	1.87063	1.31428	0.940052	0.628588	0.333693	-0.0358812	-0.402537	-0.926829	0.976583	1.41381	1.6924	-0.32564	0.142649	0.480216	-0.810235	-0.36695	0.0365527
V157	0.434491	0.834532	1.06393	1.21973	1.33524	-0.800298	-0.446759	-0.204231	-0.0635657	0.0702382	-1.31934	-0.868858	-0.76846	-0.523689	-0.442321	3.59858	3.07589	2.70529	2.39461	2.04758	1.75896	1.4665	0.885217	2.39451	1.86702	1.45543	1.14401	0.872248	0.561414	0.183432	-0.364415	1.89604	1.3125	0.934343	0.641905	0.333222	-0.0473903	-0.404286	-0.929973	0.967367	1.41866	1.7212	-0.289416	0.143991	0.514054	-0.814589	-0.362166	-0.0594944
V158	0.450302	0.853639	1.0288	1.22713	1.33261	-0.828191	-0.44768	-0.225172	-0.0923352	0.111882	-1.29505	-0.939096	-0.749919	-0.534818	-0.425153	3.64604	3.07906	2.70702	2.37964	2.06727	1.78252	1.45591	0.871458	2.36993	1.87855	1.45207	1.15052	0.903957	0.536259	0.119638	-0.40316	1.8951	1.3415	0.994141	0.618944	0.310543	-0.0165236	-0.426151	-0.923691	0.983426	1.41	1.71437	-0.328426	0.13978	0.445048	-0.798823	-0.336084	-0.0377331
V159	0.488961	0.80914	1.08999	1.242	1.35304	-0.77971	-0.481345	-0.22438	-0.0405073	0.107672	-1.28184	-0.979881	-0.778409	-0.495549	-0.483925	3.66298	3.05044	2.76391	2.44936	2.0687	1.76048	1.45684	0.865057	2.41093	1.84746	1.51031	1.11685	0.861663	0.562336	0.189921	-0.388537	1.85297	1.28631	0.885483	0.607298	0.294216	-0.0299805	-0.406127	-0.864269	0.988332	1.42249	1.70205	-0.274764	0.177214	0.48516	-0.856083	-0.330698	0.00204851
V16	0.461572	0.850159	1.03728	1.24931	1.34198	-0.800381	-0.379912	-0.212949	-0.0500525	0.113717	-1.27927	-0.937275	-0.769112	-0.516346	-0.432902	3.67686	3.12552	2.74354	2.37449	2.08947	1.77781	1.4445	0.858378	2.41125	1.93261	1.47586	1.21042	0.823943	0.51283	0.139545	-0.344396	1.85294	1.33061	0.950918	0.60317	0.299642	-0.00744707	-0.415327	-0.942588	0.932107	1.41335	1.70022	-0.324346	0.162885	0.463967	-0.855363	-0.327387	-0.0146287
V160	0.405289	0.819489	1.04679	1.19706	1.30249	-0.834139	-0.426869	-0.238622	-0.103674	0.0746096	-1.32648	-0.936026	-0.764116	-0.49184	-0.47446	3.62334	3.10252	2.74287	2.37574	2.06273	1.73708	1.49701	0.849877	2.40469	1.83544	1.51605	1.15656	0.823462	0.531635	0.123046	-0.425468	1.88219	1.34382	0.961789	0.618116	0.299348	-2.57209e-05	-0.421329	-0.911238	0.998919	1.40896	1.72393	-0.311095	0.164663	0.464392	-0.838747	-0.338387	-0.0204471
V161	0.458835	0.800768	1.06484	1.24404	1.33381	-0.80022	-0.407296	-0.242567	-0.0587885	0.101421	-1.30946	-0.94705	-0.779622	-0.486426	-0.442028	3.69538	3.10967	2.75701	2.40016	2.12138	1.76497	1.48577	0.85973	2.46576	1.83853	1.43772	1.19267	0.800145	0.544123	0.11256	-0.397598	1.84784	1.32888	0.941729	0.624743	0.292317	0.0213598	-0.425371	-0.915923	1.00679	1.43591	1.71308	-0.277234	0.160674	0.472024	-0.816236	-0.35849	-0.0351336
V162	0.442292	0.849194	1.03197	1.2304	1.38879	-0.842435	-0.419782	-0.240361	-0.0463377	0.0752847	-1.28969	-0.922601	-0.752571	-0.513376	-0.454212	3.70268	3.09466	2.74651	2.37674	2.08763	1.78115	1.47608	0.862829	2.39079	1.85898	1.46697	1.18129	0.87495	0.524273	0.136925	-0.39431	1.88385	1.3519	0.957109	0.56262	0.339922	-0.0338908	-0.357154	-0.926739	0.973818	1.38677	1.70258	-0.324758	0.111398	0.466436	-0.84205	-0.35246	-0.0120182
V163	0.426649	0.759986	1.04957	1.21192	1.34754	-0.801235	-0.421131	-0.224038	-0.0515586	0.0963676	-1.28662	-0.902488	-0.755562	-0.526079	-0.455637	3.68909	3.14341	2.74787	2.40185	2.08771	1.74182	1.43969	0.844084	2.42974	1.87174	1.4969	1.12613	0.855933	0.542834	0.0989691	-0.378518	1.92618	1.32447	0.958524	0.647633	0.260756	-0.0217766	-0.409087	-0.895531	0.992201	1.39582	1.71558	-0.338781	0.147876	0.445724	-0.816592	-0.365731	-0.00855511
V164	0.425599	0.859311	1.07129	1.18144	1.32583	-0.801378	-0.431911	-0.229714	-0.0934486	0.0863193	-1.29675	-0.932935	-0.79271	-0.508086	-0.465495	3.6604	3.07692	2.73022	2.34454	2.10674	1.80242	1.44692	0.842914	2.46106	1.86389	1.47191	1.12381	0.809497	0.530085	0.175242	-0.398453	1.8573	1.31693	0.968732	0.605399	0.324631	0.00900403	-0.372867	-0.886481	1.0227	1.42358	1.70915	-0.335593	0.159692	0.459881	-0.842511	-0.367568	-0.0540046
V165	0.440803	0.833631	1.05478	1.19973	1.33419	-0.821544	-0.415915	-0.233319	-0.0523476	0.0866557	-1.29177	-0.920928	-0.727181	-0.556753	-0.444192	3.74253	3.13774	2.75483	2.37018	2.06081	1.73826	1.4715	0.829151	2.39552	1.81553	1.4499	1.13077	0.836246	0.499193	0.154131	-0.402561	1.8442	1.31344	0.932234	0.638991	0.326541	-0.0272488	-0.389282	-0.964441	1.00357	1.40755	1.73174	-0.287042	0.137056	0.49654	-0.812878	-0.336849	-0.0141419
V166	0.435561	0.840935	1.02182	1.22699	1.33083	-0.818552	-0.445218	-0.251359	-0.112609	0.0731225	-1.28801	-0.900678	-0.718469	-0.507298	-0.447376	3.73558	3.11629	2.70858	2.32711	2.05152	1.70715	1.45761	0.871027	2.42251	1.87337	1.48523	1.12413	0.855394	0.553022	0.158552	-0.39766	1.89695	1.30609	0.900597	0.618498	0.262007	-0.0269486	-0.433782	-0.914396	0.97818	1.45232	1.73336	-0.305491	0.158014	0.466845	-0.810214	-0.372261	-0.0104382
V167	0.413964	0.815842	1.00971	1.20895	1.32722	-0.803674	-0.419596	-0.182379	-0.0750127	0.127368	-1.28333	-0.918064	-0.732176	-0.508079	-0.434178	3.65131	3.17551	2.70443	2.38556	2.06366	1.79571	1.46603	0.869111	2.45601	1.85163	1.45697	1.14879	0.867996	0.540419	0.164505	-0.397256	1.88715	1.31164	0.903317	0.626421	0.292116	0.0221632	-0.410687	-0.930739	0.989352	1.42542	1.74814	-0.310982	0.158453	0.472752	-0.793123	-0.360451	-0.0083045
V168	0.442435	0.834774	1.05615	1.22705	1.32196	-0.799101	-0.440894	-0.209742	-0.0865404	0.086918	-1.31902	-0.966375	-0.769287	-0.552047	-0.428447	3.67449	3.08038	2.7428	2.34555	2.02824	1.76483	1.44055	0.881587	2.40952	1.89901	1.44296	1.18875	0.818378	0.510835	0.142519	-0.419025	1.85829	1.30751	0.943944	0.606013	0.225663	-0.0157439	-0.366204	-0.918818	0.963064	1.38563	1.73965	-0.332464	0.135581	0.503514	-0.823052	-0.374357	-0.0232245
V169	0.43059	0.832203	1.02684	1.21192	1.30088	-0.798599	-0.474085	-0.199948	-0.0851004	0.0984357	-1.32866	-0.955069	-0.770435	-0.528275	-0.447681	3.66607	3.15841	2.69801	2.35274	2.09942	1.76504	1.48685	0.839783	2.40687	1.83328	1.44511	1.16464	0.868027	0.563611	0.153588	-0.40453	1.89984	1.34008	0.945078	0.596013	0.311939	-0.0327662	-0.399662	-0.910616	0.977673	1.429	1.69313	-0.290836	0.175564	0.462722	-0.774931	-0.34367	-0.0275694
V17	0.455619	0.833611	1.06781	1.20073	1.33943	-0.835838	-0.410981	-0.216193	-0.0658467	0.091811	-1.29341	-0.933935	-0.761264	-0.552371	-0.395903	3.70589	3.0628	2.68732	2.35764	2.0971	1.73223	1.48047	0.881422	2.45573	1.81747	1.47407	1.17007	0.872941	0.512381	0.127656	-0.380358	1.89003	1.32363	0.959181	0.596388	0.339994	-0.014877	-0.371473	-0.932709	1.00651	1.43812	1.7187	-0.323238	0.166947	0.479903	-0.810174	-0.393574	-0.0330356
V170	0.452985	0.834854	1.07128	1.2159	1.36092	-0.815655	-0.447809	-0.25401	-0.058101	0.0861145	-1.32569	-0.950362	-0.754697	-0.528978	-0.474418	3.64608	3.09689	2.75588	2.35532	2.04874	1.79005	1.45959	0.830081	2.41819	1.88096	1.44114	1.15325	0.843474	0.519366	0.169754	-0.393764	1.86536	1.34461	0.95221	0.58611	0.276165	-0.00548909	-0.410881	-0.921934	0.993634	1.43165	1.73064	-0.292338	0.145025	0.493284	-0.781039	-0.357491	-0.0463148
V171	0.421825	0.848167	1.05354	1.19952	1.31509	-0.825766	-0.448123	-0.235345	-0.0672933	0.109123	-1.31197	-0.948973	-0.761055	-0.551598	-0.423318	3.68132	3.12101	2.76108	2.34745	2.11494	1.7702	1.45306	0.835397	2.40533	1.85132	1.50772	1.20043	0.829835	0.513112	0.17499	-0.36586	1.83462	1.34768	0.918388	0.593223	0.324203	-0.0277846	-0.429833	-0.889265	0.975583	1.44814	1.71267	-0.281159	0.0940017	0.443645	-0.822137	-0.377499	-0.0300947
V172	0.428488	0.817495	1.04829	1.22258	1.33154	-0.823845	-0.431805	-0.21599	-0.127163	0.118327	-1.30479	-0.924708	-0.779417	-0.554434	-0.455733	3.66879	3.0961	2.74022	2.40061	2.09484	1.77494	1.43926	0.852555	2.41803	1.88401	1.4627	1.11934	0.890711	0.534638	0.150955	-0.372717	1.8838	1.32704	0.949246	0.625225	0.268309	-0.0217102	-0.413732	-0.908962	0.973615	1.4308	1.694	-0.320366	0.12983	0.499338	-0.831659	-0.320912	-0.029228
V173	0.423948	0.802063	1.05697	1.20582	1.35308	-0.817374	-0.424429	-0.215795	-0.0217671	0.116774	-1.29953	-0.943208	-0.756902	-0.520342	-0.443526	3.64529	3.08293	2.74468	2.35002	2.06816	1.7808	1.45392	0.868284	2.39423	1.86476	1.47764	1.1984	0.88602	0.533181	0.134732	-0.382779	1.87648	1.28735	0.922129	0.643754	0.29796	-0.0244913	-0.381685	-0.938348	0.94213	1.42072	1.69771	-0.327245	0.178731	0.473061	-0.765198	-0.3687	-0.0564255
V174	0.449032	0.831807	1.02173	1.20221	1.35377	-0.805182	-0.434778	-0.244015	-0.0870064	0.0810592	-1.29244	-0.95295	-0.788521	-0.55439	-0.451952	3.70873	3.14517	2.76332	2.36566	2.10928	1.75411	1.4598	0.88716	2.41311	1.80565	1.46345	1.16716	0.85458	0.550209	0.113817	-0.385684	1.8403	1.34561	1.00208	0.603563	0.326252	-0.062974	-0.360461	-0.935656	0.956135	1.41235	1.71331	-0.275511	0.110349	0.461585	-0.782445	-0.367976	0.0217027
V175	0.391585	0.807192	1.08368	1.1821	1.31823	-0.795433	-0.447123	-0.248543	-0.0712234	0.129574	-1.30023	-0.97384	-0.73624	-0.525176	-0.451696	3.64877	3.13902	2.71237	2.40703	2.0323	1.80542	1.46343	0.886097	2.39014	1.82036	1.48157	1.16426	0.82743	0.519241	0.144739	-0.378631	1.85637	1.31763	0.969061	0.620374	0.314669	-0.0382203	-0.475971	-0.882471	0.986061	1.39991	1.72734	-0.359393	0.109511	0.475737	-0.818542	-0.384811	-0.0262485
V176	0.454914	0.814381	1.03416	1.22755	1.31358	-0.814433	-0.436024	-0.187721	-0.083345	0.0993766	-1.30617	-0.914094	-0.773502	-0.548118	-0.439618	3.6863	3.12717	2.69515	2.39074	2.08455	1.8026	1.44889	0.861802	2.40678	1.8334	1.44866	1.17628	0.869438	0.532444	0.171053	-0.374909	1.84465	1.34261	0.931283	0.611967	0.27147	-0.0360137	-0.397214	-0.957589	0.992302	1.44404	1.74513	-0.35188	0.185497	0.521276	-0.764354	-0.356839	-0.0306617
V177	0.446354	0.810118	1.03737	1.22928	1.36877	-0.819534	-0.4402	-0.248616	-0.0711686	0.0910418	-1.28031	-0.916045	-0.75982	-0.552955	-0.416799	3.66276	3.08882	2.71328	2.38214	2.03088	1.73976	1.44935	0.853392	2.37637	1.90229	1.48248	1.14856	0.88949	0.524453	0.17154	-0.391951	1.85531	1.32008	0.962784	0.648231	0.290508	-0.00509689	-0.40737	-0.9154	0.99763	1.40224	1.72307	-0.332473	0.171152	0.450422	-0.811978	-0.408821	-0.0520853
V178	0.425424	0.858956	1.05664	1.19986	1.35721	-0.762846	-0.445721	-0.246308	-0.0725689	0.0970285	-1.313	-0.933862	-0.77054	-0.547859	-0.434875	3.75079	3.04085	2.66521	2.37507	2.07433	1.73008	1.43759	0.843346	2.3939	1.88807	1.43981	1.2302	0.819002	0.521422	0.169355	-0.421767	1.88504	1.3243	0.977972	0.618497	0.325996	0.00224762	-0.456572	-0.955841	0.992451	1.45162	1.7144	-0.29039	0.149966	0.492255	-0.845578	-0.357203	-0.0656682
V179	0.471469	0.845677	1.04293	1.2092	1.32138	-0.792054	-0.426835	-0.253763	-0.0721352	0.0938467	-1.29889	-0.960409	-0.75286	-0.556348	-0.430437	3.71049	3.16429	2.70964	2.38183	2.12101	1.77569	1.47043	0.869939	2.41465	1.87461	1.47685	1.1614	0.852402	0.521706	0.180488	-0.39101	1.87703	1.272	1.01536	0.591399	0.320404	0.0109581	-0.392772	-0.891585	0.966266	1.43509	1.71259	-0.326344	0.12386	0.509596	-0.782439	-0.289232	0.00695333
V18	0.416653	0.867076	1.05064	1.23331	1.32044	-0.834627	-0.411381	-0.258434	-0.112327	0.102538	-1.29117	-0.909876	-0.708323	-0.539738	-0.454802	3.65198	3.142	2.7488	2.40165	2.07005	1.71917	1.47387	0.826003	2.46566	1.8409	1.44498	1.15704	0.818116	0.473947	0.159285	-0.408037	1.89649	1.36568	0.920937	0.554222	0.311204	-0.0354278	-0.353938	-0.923977	0.950495	1.43445	1.70062	-0.309134	0.125364	0.472964	-0.791917	-0.377157	-0.0335918
V180	0.418228	0.807792	1.03266	1.22424	1.34607	-0.80507	-0.405191	-0.19377	-0.0737377	0.0757736	-1.3141	-0.933539	-0.740449	-0.532004	-0.435276	3.67815	3.09008	2.75749	2.31847	2.04176	1.75141	1.42986	0.890055	2.39912	1.89991	1.4675	1.13906	0.822603	0.553523	0.141256	-0.38303	1.85667	1.27246	0.950619	0.622545	0.272766	-0.00641388	-0.390387	-0.913443	1.02054	1.40453	1.74489	-0.324525	0.161877	0.463771	-0.808381	-0.376579	-0.0118745
V181	0.44875	0.800677	1.06831	1.24032	1.32532	-0.84789	-0.427871	-0.220063	-0.0626151	0.103313	-1.33112	-0.952834	-0.728469	-0.494128	-0.4278	3.61656	3.10961	2.71104	2.40108	2.05196	1.7561	1.4431	0.837304	2.44653	1.87567	1.45344	1.17812	0.906715	0.553962	0.13774	-0.353105	1.85242	1.34845	0.915182	0.589394	0.297881	0.0329622	-0.426625	-0.952407	0.975499	1.3877	1.73102	-0.340659	0.168169	0.483049	-0.799878	-0.367742	-0.0205123
V182	0.448366	0.811237	1.04599	1.19229	1.34458	-0.814871	-0.405416	-0.239185	-0.0733483	0.0904838	-1.29236	-0.913647	-0.740498	-0.508458	-0.448042	3.64898	3.15134	2.69957	2.3808	2.12476	1.74482	1.45915	0.863998	2.40471	1.83475	1.46929	1.15916	0.868696	0.529611	0.175588	-0.426702	1.88477	1.31709	0.901085	0.604957	0.341959	-0.0568027	-0.392652	-0.936581	0.988852	1.40983	1.74592	-0.308613	0.174154	0.505648	-0.858954	-0.351678	0.000140947
V183	0.411553	0.836367	1.04959	1.20178	1.36133	-0.798932	-0.437772	-0.236915	-0.0736509	0.0985393	-1.28988	-0.959196	-0.775026	-0.554426	-0.468144	3.70457	3.15804	2.76336	2.33287	2.05564	1.76638	1.42765	0.849614	2.40002	1.90749	1.46375	1.16016	0.842595	0.499724	0.138161	-0.416857	1.89868	1.28002	0.952517	0.624008	0.315404	0.0275382	-0.446245	-0.91206	1.00263	1.40091	1.71747	-0.288362	0.141177	0.455445	-0.779693	-0.350834	-0.0292636
V184	0.415349	0.827265	1.00915	1.21888	1.33151	-0.823493	-0.432793	-0.235121	-0.0843008	0.112712	-1.30024	-0.913053	-0.753189	-0.532339	-0.453791	3.69818	3.15429	2.74529	2.40766	2.04213	1.81087	1.49558	0.869479	2.40098	1.83892	1.48128	1.18366	0.819237	0.567131	0.180039	-0.396867	1.84575	1.30691	0.948919	0.577568	0.301941	-0.0225445	-0.368612	-0.917783	0.988699	1.41681	1.72424	-0.283633	0.156239	0.460764	-0.843982	-0.335522	-0.0450517
V185	0.469819	0.83627	1.04959	1.20705	1.35083	-0.790403	-0.392558	-0.201653	-0.050699	0.12912	-1.29569	-0.934486	-0.765308	-0.5183	-0.417329	3.66593	3.12928	2.68967	2.40559	2.05555	1.79037	1.46962	0.897635	2.37332	1.84308	1.49525	1.12225	0.824795	0.496502	0.172829	-0.394246	1.86789	1.2987	0.942459	0.60484	0.334761	-0.0443602	-0.410989	-0.907124	0.983934	1.44873	1.69031	-0.29607	0.142282	0.462293	-0.816112	-0.378401	-0.016337
V186	0.439864	0.778769	1.09128	1.25309	1.34973	-0.799853	-0.40523	-0.234183	-0.065148	0.0830729	-1.30266	-0.939633	-0.750839	-0.515054	-0.462366	3.70037	3.11849	2.70724	2.38623	2.03759	1.73613	1.48687	0.882573	2.36247	1.83508	1.48884	1.13665	0.863328	0.548829	0.149792	-0.433968	1.90557	1.32425	0.936235	0.650511	0.347029	-0.0162922	-0.438356	-0.939405	0.965389	1.42704	1.67045	-0.337346	0.170429	0.481631	-0.804281	-0.378088	-0.0557494
V187	0.466009	0.809403	1.0702	1.22929	1.35611	-0.845674	-0.409815	-0.245548	-0.0755146	0.108031	-1.30542	-0.943487	-0.778922	-0.534309	-0.450532	3.6521	3.16312	2.73617	2.35994	2.08075	1.76969	1.45451	0.883098	2.44561	1.8794	1.45202	1.17501	0.854018	0.498071	0.159144	-0.386398	1.91498	1.33185	0.937219	0.604132	0.29111	-0.0107927	-0.414978	-0.949064	0.985782	1.43437	1.68157	-0.297377	0.169596	0.489704	-0.817112	-0.354313	-0.0236751
V188	0.417651	0.81699	1.03147	1.17357	1.36379	-0.805969	-0.430823	-0.209497	-0.0622363	0.0925218	-1.30017	-0.946055	-0.738966	-0.510205	-0.477615	3.68645	3.12785	2.71588	2.38763	2.06773	1.7432	1.44783	0.858706	2.38658	1.78174	1.49803	1.16817	0.830477	0.535643	0.103409	-0.379897	1.86602	1.32724	0.986563	0.564756	0.286652	-0.0429247	-0.409689	-0.93992	0.962091	1.46062	1.72987	-0.309684	0.174748	0.497596	-0.838282	-0.324201	-0.0178097
V189	0.424004	0.839368	1.0589	1.19687	1.32195	-0.827134	-0.404591	-0.25825	-0.0315755	0.0851006	-1.29082	-0.935259	-0.760141	-0.519579	-0.474152	3.70209	3.05755	2.74982	2.4379	2.07862	1.74887	1.45784	0.894761	2.47151	1.8819	1.46676	1.20325	0.840484	0.517445	0.18351	-0.394369	1.83981	1.22843	0.955536	0.620234	0.295936	0.019741	-0.412059	-0.95546	1.00346	1.40155	1.6962	-0.282187	0.171815	0.507807	-0.837258	-0.375786	-0.0525039
V19	0.45852	0.799317	1.05466	1.18337	1.39622	-0.827864	-0.428806	-0.2509	-0.0684674	0.0731254	-1.3023	-0.970028	-0.741711	-0.518966	-0.442013	3.68809	3.15595	2.74769	2.38708	2.08801	1.78035	1.4451	0.837872	2.40285	1.81509	1.48676	1.10951	0.827188	0.530292	0.17827	-0.376149	1.87028	1.33644	0.957941	0.613723	0.337911	-0.0151306	-0.416853	-0.894351	0.989406	1.41136	1.69013	-0.333311	0.142079	0.476243	-0.791225	-0.3866	-0.0442969
V190	0.436251	0.803507	1.02171	1.27386	1.33518	-0.809532	-0.488076	-0.196609	-0.0726918	0.0670181	-1.314	-0.915622	-0.772318	-0.530519	-0.448804	3.65467	3.1217	2.71741	2.3892	2.0578	1.77472	1.46169	0.873854	2.453	1.86531	1.47357	1.15416	0.805818	0.538688	0.0961004	-0.397664	1.84138	1.32384	0.936015	0.572182	0.300355	-0.0120411	-0.400254	-0.896923	0.973757	1.42254	1.73014	-0.303478	0.140842	0.501252	-0.792822	-0.357494	-0.014519
V191	0.439074	0.828649	1.04508	1.18577	1.35609	-0.820289	-0.376773	-0.226045	-0.0508779	0.0884964	-1.31276	-0.971897	-0.756966	-0.557268	-0.444292	3.71888	3.09503	2.76666	2.4037	2.04864	1.7753	1.48784	0.846711	2.38018	1.87075	1.5328	1.24471	0.884421	0.540729	0.161128	-0.382414	1.90265	1.36132	0.982435	0.606998	0.312558	-0.00391217	-0.413659	-0.898972	0.968307	1.41667	1.75725	-0.334227	0.15976	0.475142	-0.8514	-0.338358	-0.0413348
V192	0.455795	0.854068	1.01861	1.16423	1.32525	-0.823471	-0.444757	-0.234794	-0.0811295	0.0860142	-1.3105	-0.971295	-0.737517	-0.479792	-0.417429	3.58148	3.11036	2.7386	2.39826	2.10956	1.76206	1.47943	0.839498	2.40124	1.93064	1.45892	1.16249	0.815623	0.513129	0.155921	-0.416363	1.91411	1.37554	0.924993	0.650617	0.311342	-0.00316423	-0.374839	-0.914829	1.00035	1.44262	1.69036	-0.317695	0.10136	0.45932	-0.813804	-0.30353	-0.0279259
V193	0.463824	0.832579	1.06438	1.2292	1.34818	-0.834385	-0.454956	-0.210775	-0.0490918	0.112083	-1.28309	-0.907578	-0.759532	-0.532951	-0.432117	3.72623	3.10645	2.67272	2.41012	2.03908	1.79213	1.46016	0.882319	2.44661	1.87109	1.47365	1.14927	0.847507	0.539258	0.149118	-0.401374	1.84132	1.29573	0.947242	0.620575	0.336536	-0.000206033	-0.373815	-0.928539	0.953951	1.42302	1.7137	-0.28793	0.135175	0.51039	-0.84493	-0.339265	-0.0179449
V194	0.420291	0.78345	1.0289	1.2059	1.32347	-0.794009	-0.414371	-0.208736	-0.0648567	0.129684	-1.29979	-0.939666	-0.760641	-0.573106	-0.425061	3.63624	3.14241	2.74724	2.39199	2.12013	1.78569	1.47073	0.853954	2.39225	1.78068	1.45209	1.13857	0.861316	0.540618	0.168228	-0.365606	1.85293	1.32699	0.952092	0.685187	0.32501	-0.0271066	-0.356653	-0.935465	0.967693	1.41192	1.68336	-0.27417	0.156749	0.450668	-0.784947	-0.35353	-0.0318372
V195	0.446196	0.781566	1.07424	1.20509	1.33975	-0.825421	-0.446328	-0.223533	-0.0593369	0.101646	-1.31358	-0.946565	-0.784227	-0.531855	-0.474053	3.67613	3.08997	2.70102	2.36788	2.04699	1.77772	1.44527	0.868077	2.42858	1.86683	1.44498	1.1731	0.869142	0.511751	0.15116	-0.411572	1.90795	1.29619	0.911761	0.629407	0.318772	-0.0365683	-0.395348	-0.913012	0.966598	1.46461	1.71317	-0.307495	0.155509	0.488273	-0.792572	-0.40105	-0.0172194
V196	0.453118	0.844053	1.03301	1.18859	1.36819	-0.793621	-0.427719	-0.234602	-0.0253184	0.0883748	-1.31522	-0.957515	-0.758632	-0.510784	-0.474287	3.67316	3.13592	2.69593	2.41745	2.12972	1.76501	1.47577	0.845254	2.39843	1.85142	1.4768	1.17884	0.898819	0.516997	0.1381	-0.359338	1.86597	1.34032	0.93265	0.650952	0.289606	-0.0209895	-0.369885	-0.903417	1.04255	1.41583	1.67326	-0.289434	0.125871	0.500922	-0.832684	-0.388167	-0.0261371
V197	0.43634	0.794177	1.05372	1.17651	1.32974	-0.790102	-0.407208	-0.247606	-0.0952519	0.0992678	-1.27367	-0.89773	-0.746124	-0.530702	-0.445902	3.65848	3.1514	2.72837	2.38881	2.0702	1.76297	1.44829	0.851525	2.39921	1.89084	1.4586	1.18691	0.858846	0.478379	0.161902	-0.372199	1.88603	1.35152	0.964994	0.5912	0.32303	0.00188574	-0.415245	-0.929734	0.990741	1.39422	1.76054	-0.26685	0.123623	0.457186	-0.835644	-0.365429	-0.0497957
V198	0.449577	0.787463	1.08029	1.21909	1.31668	-0.814417	-0.425004	-0.237979	-0.0228822	0.105404	-1.28692	-0.930708	-0.790301	-0.554777	-0.42435	3.65344	3.10004	2.75734	2.36958	2.06758	1.73313	1.43729	0.84184	2.41159	1.81369	1.4949	1.17255	0.858585	0.527771	0.164	-0.412255	1.83078	1.31915	0.934658	0.59054	0.300567	0.00259708	-0.408115	-0.923101	1.01681	1.43013	1.68389	-0.304932	0.168487	0.513782	-0.803587	-0.382729	-0.0302316
V199	0.42581	0.774133	1.04654	1.2111	1.33497	-0.822715	-0.421714	-0.217466	-0.0792982	0.0760941	-1.31372	-0.908233	-0.766741	-0.538945	-0.437585	3.61931	3.12073	2.71396	2.42205	2.1016	1.78398	1.46604	0.877263	2.38673	1.83121	1.45406	1.1716	0.833062	0.538957	0.145852	-0.407891	1.87366	1.34522	0.935478	0.605663	0.28294	-0.022834	-0.410705	-0.921809	0.996905	1.41639	1.71309	-0.346468	0.136417	0.481292	-0.846786	-0.336698	-0.0219543
V2	0.435855	0.800143	1.03962	1.19632	1.34679	-0.795438	-0.448918	-0.244203	-0.0595062	0.0997479	-1.29144	-0.927333	-0.744281	-0.543013	-0.474425	3.66418	3.15518	2.76257	2.36977	2.07823	1.75552	1.47059	0.858084	2.40539	1.87647	1.5054	1.18261	0.871304	0.469748	0.147015	-0.390985	1.86123	1.33892	0.913779	0.588256	0.299848	-0.00433522	-0.415018	-0.91058	0.98582	1.41278	1.70816	-0.305384	0.167834	0.493066	-0.816711	-0.374057	-0.0131892
V20	0.438926	0.805066	1.0493	1.19388	1.3171	-0.821636	-0.432308	-0.185389	-0.0750949	0.105305	-1.3085	-0.918106	-0.743884	-0.506404	-0.433875	3.69718	3.11763	2.6816	2.43054	2.06089	1.7481	1.41504	0.871195	2.36423	1.83163	1.49414	1.16588	0.837014	0.528424	0.128984	-0.395468	1.82896	1.33022	0.970286	0.5997	0.291481	-0.0298146	-0.393527	-0.944068	0.992128	1.43506	1.68702	-0.304147	0.127108	0.473153	-0.825852	-0.378337	-0.00323178
V200	0.463541	0.81751	0.994267	1.2071	1.35272	-0.806251	-0.445969	-0.238108	-0.0397437	0.10492	-1.30526	-0.924122	-0.784419	-0.526364	-0.509207	3.70043	3.104	2.71599	2.39108	2.07813	1.74159	1.50568	0.846448	2.4154	1.84165	1.47977	1.17691	0.855903	0.567354	0.192346	-0.386883	1.7899	1.28777	0.935637	0.584348	0.309294	-0.0200963	-0.41366	-0.888497	0.992434	1.42421	1.72133	-0.320161	0.150743	0.463365	-0.813279	-0.396485	-0.0366517
V201	0.443781	0.855303	1.01317	1.22039	1.36348	-0.798057	-0.452469	-0.245486	-0.0432933	0.0897832	-1.30059	-0.973196	-0.721075	-0.508936	-0.482344	3.64528	3.10867	2.72987	2.36659	2.1279	1.75404	1.48348	0.918491	2.43902	1.87261	1.47542	1.15656	0.849889	0.507464	0.173295	-0.391762	1.94045	1.32643	0.90727	0.65779	0.299473	-0.0153376	-0.404664	-0.924607	0.965366	1.39769	1.76593	-0.326636	0.167005	0.462078	-0.803825	-0.349732	-0.000869221
V202	0.463665	0.82969	1.09897	1.20805	1.31842	-0.832486	-0.431249	-0.228628	-0.0658444	0.0834412	-1.31413	-0.931054	-0.723341	-0.515675	-0.50765	3.63129	3.13944	2.70384	2.36232	2.06025	1.73155	1.45683	0.86672	2.40629	1.86056	1.47839	1.1763	0.859076	0.516221	0.120809	-0.365747	1.91185	1.40091	0.89847	0.592489	0.3292	-0.0167932	-0.40838	-0.914222	0.99395	1.44411	1.67803	-0.315623	0.153254	0.497202	-0.826434	-0.354013	-0.0345894
V203	0.443051	0.751739	1.06721	1.19873	1.33553	-0.81418	-0.436943	-0.235982	-0.0733056	0.0957018	-1.28562	-0.964302	-0.77674	-0.51262	-0.416658	3.68173	3.1119	2.70846	2.41195	2.11801	1.79616	1.48108	0.878869	2.39537	1.84198	1.49169	1.14928	0.807357	0.50333	0.169006	-0.410835	1.93923	1.31203	0.916604	0.628391	0.294288	-0.0698888	-0.378134	-0.953648	1.00055	1.42234	1.73326	-0.305239	0.167237	0.472551	-0.837071	-0.315229	-0.0178516
V204	0.449736	0.864385	1.02717	1.19739	1.33299	-0.790596	-0.45347	-0.239882	-0.096582	0.112248	-1.28876	-0.902367	-0.736894	-0.489252	-0.457967	3.7301	3.05844	2.70693	2.40092	2.09905	1.80236	1.48882	0.856276	2.43446	1.86387	1.44114	1.15099	0.857908	0.559203	0.165905	-0.428444	1.8902	1.32925	0.907177	0.650639	0.297613	-0.027026	-0.400498	-0.938534	0.95396	1.36169	1.74037	-0.303478	0.139574	0.482013	-0.809368	-0.383161	-0.0280601
V205	0.453614	0.814815	1.03042	1.22085	1.33854	-0.820823	-0.431309	-0.239669	-0.0430036	0.10704	-1.31332	-0.944534	-0.704577	-0.492201	-0.462116	3.71969	3.1121	2.77206	2.38828	2.10492	1.76805	1.45694	0.856902	2.40745	1.8516	1.48697	1.14839	0.850993	0.532597	0.12437	-0.383401	1.8818	1.30051	0.970998	0.597538	0.328481	-0.0280708	-0.369267	-0.945206	1.01138	1.43023	1.74613	-0.332774	0.153338	0.472894	-0.817321	-0.371641	-0.0430167
V206	0.419975	0.835966	1.0744	1.21135	1.35014	-0.7936	-0.463179	-0.212987	-0.0309458	0.0952251	-1.31074	-0.9294	-0.757891	-0.561606	-0.503571	3.69426	3.06272	2.67505	2.40311	2.02015	1.77372	1.42168	0.861901	2.40684	1.82706	1.49682	1.12791	0.855118	0.546499	0.188703	-0.411023	1.81572	1.34763	0.918986	0.593774	0.30745	0.0152379	-0.358881	-0.905354	1.02886	1.41719	1.71793	-0.314371	0.15938	0.49537	-0.806508	-0.341439	0.017325
V207	0.418475	0.832069	1.03599	1.20766	1.29913	-0.796971	-0.450946	-0.187576	-0.0649615	0.0952153	-1.31186	-0.959417	-0.726046	-0.541563	-0.448967	3.66957	3.08972	2.79585	2.3887	2.03248	1.77935	1.45793	0.866095	2.42096	1.84886	1.48178	1.19907	0.833113	0.539725	0.178389	-0.391436	1.88627	1.28511	0.960867	0.620988	0.324522	-0.009187	-0.434445	-0.931405	0.986004	1.42801	1.73459	-0.297583	0.15889	0.500482	-0.808138	-0.348279	-0.0105588
V208	0.415056	0.856353	1.07203	1.20803	1.31388	-0.803208	-0.382257	-0.251199	0.000106856	0.124689	-1.31548	-0.938632	-0.753678	-0.522603	-0.445982	3.72793	3.12123	2.69283	2.4061	2.09369	1.76222	1.46811	0.874422	2.44854	1.83452	1.45326	1.14343	0.815298	0.531075	0.156775	-0.397999	1.88253	1.34584	0.939442	0.636703	0.271326	0.0328077	-0.376418	-0.908548	1.00461	1.36623	1.70002	-0.30329	0.160389	0.450168	-0.878181	-0.367117	-0.057062
V209	0.442298	0.847757	1.07987	1.24029	1.34129	-0.828518	-0.46893	-0.224106	-0.0808529	0.117477	-1.29996	-0.950959	-0.727751	-0.56032	-0.427521	3.67628	3.18167	2.77252	2.33598	2.11206	1.75924	1.45575	0.884287	2.40676	1.85953	1.39792	1.1339	0.866027	0.527265	0.157259	-0.386634	1.839	1.31593	0.892806	0.586325	0.267239	0.0393615	-0.39784	-0.913806	0.962503	1.3908	1.73502	-0.336371	0.12982	0.478002	-0.82422	-0.357772	0.00400833
V21	0.391996	0.812018	1.00044	1.1857	1.30488	-0.779411	-0.433056	-0.258318	-0.0879131	0.126053	-1.29444	-0.932266	-0.752814	-0.524084	-0.461396	3.635	3.12147	2.74478	2.39872	2.08348	1.75931	1.49638	0.857528	2.4343	1.8431	1.43576	1.18188	0.864695	0.528703	0.166183	-0.389425	1.84251	1.3012	0.94968	0.595218	0.332578	-0.0559622	-0.431467	-0.881509	1.01666	1.42952	1.71093	-0.269261	0.114147	0.494848	-0.804774	-0.383584	0.00101389
V210	0.453672	0.802373	1.05798	1.19703	1.31536	-0.799644	-0.434374	-0.195663	-0.0911348	0.0978717	-1.29694	-0.972224	-0.737212	-0.543811	-0.460446	3.72064	3.06677	2.70927	2.39465	2.08627	1.79872	1.47509	0.876983	2.42934	1.85333	1.47681	1.18823	0.83503	0.558348	0.13496	-0.405156	1.90611	1.30313	0.938547	0.600181	0.31088	-0.0145492	-0.38649	-0.876918	1.03546	1.41297	1.74687	-0.338402	0.166188	0.488052	-0.832616	-0.353002	-0.0404342
V211	0.449566	0.818041	1.02883	1.20061	1.33	-0.800668	-0.421877	-0.227952	-0.0718127	0.106033	-1.29221	-0.945789	-0.712711	-0.538581	-0.43541	3.63866	3.12442	2.75447	2.3929	2.04746	1.79634	1.44816	0.864263	2.38133	1.85589	1.46826	1.16417	0.855986	0.534061	0.197218	-0.385821	1.88098	1.29907	0.932244	0.656973	0.278294	-0.00891114	-0.44731	-0.922649	1.00538	1.4232	1.73264	-0.322898	0.164862	0.486467	-0.817214	-0.322705	-0.0228128
V212	0.448693	0.821545	0.988555	1.20786	1.3344	-0.813798	-0.437436	-0.232883	-0.0502833	0.0932248	-1.29567	-0.922067	-0.722627	-0.480242	-0.435958	3.66307	3.11192	2.76171	2.40484	2.05097	1.74574	1.47287	0.811351	2.35727	1.90289	1.45654	1.19116	0.826148	0.499782	0.157443	-0.421621	1.8668	1.28587	0.970964	0.606195	0.289414	-0.00863279	-0.451979	-0.881982	0.951175	1.43772	1.6816	-0.271038	0.129972	0.490968	-0.797921	-0.309395	-0.0416925
V213	0.430605	0.805809	1.03281	1.21146	1.35387	-0.842975	-0.432864	-0.201563	-0.042573	0.0710226	-1.3146	-0.954875	-0.732972	-0.534772	-0.430766	3.64683	3.12798	2.74618	2.37632	2.04689	1.78326	1.48532	0.831301	2.38041	1.81865	1.49153	1.15755	0.824291	0.510156	0.157718	-0.414667	1.85157	1.31507	0.928107	0.614284	0.308241	-0.0135613	-0.415122	-0.902354	0.980185	1.3987	1.68809	-0.317769	0.166804	0.463388	-0.849493	-0.340424	-0.035012
V214	0.44886	0.818669	1.0322	1.21623	1.33008	-0.786714	-0.450128	-0.208521	-0.0527531	0.118549	-1.28635	-0.949308	-0.760063	-0.515449	-0.448687	3.67284	3.13016	2.75724	2.40222	2.05503	1.78492	1.43831	0.86564	2.39259	1.88008	1.46719	1.14516	0.826427	0.537233	0.142659	-0.392554	1.87036	1.33372	0.96065	0.616985	0.287663	-0.00316657	-0.423306	-0.929964	0.983975	1.43745	1.71157	-0.305449	0.107702	0.476252	-0.795156	-0.373502	0.00316389
V215	0.434326	0.826587	1.03008	1.23748	1.35195	-0.759361	-0.417558	-0.250124	-0.119107	0.105029	-1.31027	-0.943074	-0.725322	-0.52971	-0.474339	3.66594	3.06657	2.73822	2.42512	2.09723	1.70762	1.47366	0.834063	2.43497	1.90618	1.49516	1.1739	0.823494	0.530862	0.157965	-0.392099	1.83249	1.27956	0.925852	0.608244	0.335091	-0.0318598	-0.413425	-0.893461	0.951163	1.42003	1.7245	-0.27655	0.155478	0.471582	-0.792417	-0.350536	-0.0383193
V216	0.474123	0.832226	1.06107	1.17548	1.32233	-0.823042	-0.408809	-0.234217	-0.0314575	0.0966747	-1.33235	-0.93556	-0.733844	-0.553788	-0.41834	3.65917	3.12414	2.7706	2.37498	2.04538	1.80285	1.43453	0.845411	2.45037	1.87648	1.4554	1.15825	0.837618	0.500461	0.15158	-0.382185	1.8685	1.31928	0.997808	0.619491	0.282931	-0.0257353	-0.419679	-0.92741	0.983871	1.39912	1.71016	-0.323188	0.192713	0.499213	-0.798204	-0.36204	-0.0501804
V217	0.434093	0.839699	1.0506	1.20049	1.35055	-0.808188	-0.413869	-0.22439	-0.036374	0.0648038	-1.28391	-0.969686	-0.717614	-0.505509	-0.45263	3.66044	3.06869	2.71375	2.38496	2.06042	1.82837	1.49564	0.880102	2.45261	1.84421	1.46756	1.14601	0.85678	0.503345	0.153519	-0.3487	1.84848	1.35312	0.945207	0.617298	0.340026	0.026508	-0.410949	-0.932631	0.994722	1.40589	1.70456	-0.332434	0.160069	0.477358	-0.787934	-0.339271	-0.0224643
V218	0.412958	0.797689	1.01726	1.21226	1.33924	-0.810606	-0.436871	-0.222047	-0.0498758	0.101095	-1.32687	-0.961244	-0.726765	-0.497172	-0.437727	3.70116	3.12217	2.72188	2.33474	2.06452	1.76091	1.47185	0.875463	2.48299	1.83898	1.47626	1.19095	0.846418	0.555761	0.15458	-0.418774	1.83273	1.30461	0.985025	0.603847	0.329261	-0.0435044	-0.363789	-0.897201	1.00546	1.44285	1.70216	-0.287438	0.139574	0.475403	-0.848199	-0.358035	-0.0350073
V219	0.426496	0.826654	1.01013	1.22103	1.35599	-0.827553	-0.420926	-0.22871	-0.0542897	0.178034	-1.29276	-0.953889	-0.742377	-0.54117	-0.442611	3.64504	3.0592	2.70144	2.35409	2.11833	1.75769	1.46462	0.844177	2.42845	1.90852	1.4908	1.142	0.810117	0.527155	0.159345	-0.415056	1.91456	1.31837	0.95553	0.592629	0.319176	0.0201741	-0.401797	-0.912747	1.02704	1.42226	1.7422	-0.292316	0.138026	0.502529	-0.814044	-0.343607	-0.065871
V22	0.417443	0.825796	1.03382	1.21607	1.34585	-0.833668	-0.469063	-0.21825	-0.0855597	0.0852674	-1.30523	-0.954377	-0.757326	-0.537008	-0.459396	3.62914	3.09913	2.74669	2.36688	2.10967	1.76323	1.46794	0.870899	2.44002	1.81292	1.44003	1.1099	0.780499	0.496904	0.147819	-0.402341	1.8483	1.33587	0.938006	0.585315	0.293729	-0.00817333	-0.385632	-0.888641	0.987242	1.46339	1.74288	-0.285724	0.13725	0.494311	-0.808289	-0.380695	-0.0394645
V220	0.469404	0.836163	1.04389	1.24565	1.33625	-0.80918	-0.393812	-0.228075	-0.0661348	0.091019	-1.30541	-0.981886	-0.70371	-0.501596	-0.425229	3.62845	3.13506	2.70696	2.34664	2.11204	1.77001	1.44398	0.822667	2.42493	1.86324	1.43918	1.16435	0.875886	0.550442	0.130445	-0.388683	1.89025	1.29386	0.926702	0.599316	0.303766	-0.0128124	-0.404035	-0.910477	0.97294	1.39011	1.74877	-0.32158	0.135684	0.478382	-0.822199	-0.370672	-0.0104951
V221	0.429348	0.84565	1.05485	1.24932	1.3547	-0.793028	-0.420868	-0.217253	-0.0891393	0.0982528	-1.28212	-0.934741	-0.738575	-0.540525	-0.452212	3.61676	3.14741	2.73168	2.39184	2.0477	1.78817	1.49222	0.857556	2.45895	1.91246	1.48963	1.17331	0.842044	0.556063	0.155488	-0.401682	1.87535	1.34102	0.936565	0.598828	0.339309	-0.00822139	-0.432873	-0.953929	0.953039	1.43127	1.69648	-0.341025	0.169117	0.476426	-0.797474	-0.34233	-0.0485182
V222	0.436739	0.836446	1.0655	1.23785	1.31097	-0.82769	-0.443831	-0.23459	-0.0770787	0.0712232	-1.30905	-0.911184	-0.733848	-0.564669	-0.480664	3.70277	3.15188	2.76204	2.38773	2.06158	1.77161	1.47298	0.86187	2.44268	1.86681	1.48319	1.19394	0.88423	0.553099	0.0813013	-0.412879	1.85638	1.32803	0.939136	0.609512	0.301038	-0.0431274	-0.40291	-0.965336	1.02283	1.42272	1.70191	-0.32786	0.168985	0.498986	-0.83079	-0.409847	-0.0204328
V223	0.428263	0.866785	0.999676	1.21141	1.30079	-0.796268	-0.419083	-0.239502	-0.0648021	0.0946773	-1.33848	-0.913495	-0.730229	-0.53769	-0.448123	3.72073	3.09643	2.71391	2.36313	2.02833	1.77052	1.49162	0.839482	2.42929	1.86253	1.47137	1.17213	0.852879	0.507888	0.157667	-0.43325	1.83474	1.27923	0.927919	0.598849	0.320421	-0.0292327	-0.459871	-0.975607	0.987754	1.41303	1.67239	-0.284829	0.150664	0.458627	-0.803808	-0.366472	-0.0209088
V224	0.450342	0.813891	1.03024	1.22304	1.33194	-0.791166	-0.43067	-0.232756	-0.0654543	0.0980381	-1.32188	-0.947571	-0.767973	-0.522155	-0.442212	3.66136	3.08674	2.7401	2.40726	2.06157	1.75562	1.45304	0.871879	2.41009	1.88376	1.46075	1.16324	0.835001	0.534392	0.159559	-0.376968	1.857	1.38959	0.923533	0.615998	0.308383	-0.05017	-0.37147	-0.916806	1.00675	1.44887	1.72568	-0.311595	0.170025	0.467977	-0.770041	-0.362437	-0.0261064
V225	0.430736	0.792025	1.06195	1.19547	1.34484	-0.809494	-0.43915	-0.236326	-0.0858178	0.103947	-1.29571	-0.918585	-0.777756	-0.505826	-0.434386	3.6678	3.10571	2.68622	2.37246	2.10733	1.72002	1.4795	0.85409	2.42837	1.86864	1.42217	1.16339	0.882188	0.508473	0.166147	-0.376284	1.85076	1.2876	0.931709	0.606606	0.308771	-0.0264859	-0.417235	-0.952617	0.999409	1.4189	1.69462	-0.283893	0.1765	0.459997	-0.81397	-0.39483	-0.0534782
V226	0.434141	0.808981	1.05216	1.19663	1.34151	-0.831245	-0.404287	-0.265485	-0.125647	0.113327	-1.30522	-0.908683	-0.728616	-0.539892	-0.455515	3.72762	3.13377	2.71768	2.32387	2.04501	1.74998	1.42079	0.854583	2.43402	1.82948	1.4795	1.16275	0.883554	0.541056	0.112626	-0.394224	1.8152	1.35244	0.965514	0.600025	0.309739	-0.0168756	-0.432368	-0.929371	0.99309	1.44408	1.69348	-0.312724	0.125626	0.498894	-0.823359	-0.379838	-0.0139419
V227	0.437045	0.817039	1.10408	1.22264	1.28221	-0.840995	-0.422725	-0.243732	-0.046924	0.123712	-1.32942	-0.912713	-0.734238	-0.515417	-0.466072	3.64888	3.05846	2.77395	2.3767	2.03772	1.78718	1.45423	0.905012	2.44653	1.85141	1.50122	1.16568	0.864073	0.49081	0.160363	-0.393533	1.88491	1.30934	0.939896	0.6041	0.290726	-0.0117317	-0.409928	-0.951267	0.990106	1.40672	1.69651	-0.303786	0.154841	0.491916	-0.82845	-0.359306	-0.0582738
V228	0.448773	0.846146	1.05206	1.21426	1.35946	-0.793115	-0.416086	-0.209445	-0.0556424	0.0997781	-1.29307	-0.913925	-0.744366	-0.507881	-0.448231	3.64397	3.09326	2.71526	2.40175	2.07546	1.72788	1.47453	0.817555	2.44002	1.86668	1.45885	1.1336	0.856078	0.538988	0.148528	-0.36202	1.83882	1.28172	0.942536	0.576638	0.351798	-0.0172869	-0.367882	-0.870726	0.946248	1.38486	1.68643	-0.305904	0.145675	0.448749	-0.793913	-0.333524	0.000989593
V229	0.425051	0.84201	1.03725	1.21869	1.33705	-0.804869	-0.449878	-0.249386	-0.0703061	0.06224	-1.30445	-0.915073	-0.708319	-0.535499	-0.503226	3.67833	3.10215	2.76249	2.39392	2.06041	1.77474	1.45603	0.856647	2.37864	1.87839	1.48312	1.22411	0.867871	0.518711	0.167466	-0.37206	1.8686	1.31304	0.975414	0.600328	0.314799	-0.0282685	-0.415479	-0.916908	1.01946	1.44023	1.72935	-0.327036	0.124335	0.483178	-0.810131	-0.349304	-0.0530446
V23	0.440464	0.819796	1.04489	1.19965	1.33227	-0.811174	-0.430642	-0.222767	-0.0522006	0.109625	-1.29458	-0.937167	-0.767827	-0.529572	-0.431568	3.67542	3.10309	2.74064	2.41279	2.04436	1.78537	1.47422	0.890921	2.46737	1.87035	1.42842	1.15308	0.842531	0.527306	0.126461	-0.390696	1.88226	1.35089	0.918923	0.602328	0.323199	0.0111889	-0.401841	-0.892328	1.00574	1.48409	1.71061	-0.34023	0.178183	0.491176	-0.777152	-0.344786	0.00245901
V230	0.429933	0.824522	1.01748	1.16394	1.36613	-0.816525	-0.388789	-0.207228	-0.0670969	0.0659359	-1.27343	-0.901418	-0.723057	-0.545917	-0.484404	3.67906	3.07684	2.72606	2.36426	2.04723	1.74875	1.44716	0.855652	2.42328	1.82019	1.44391	1.1859	0.828577	0.545059	0.170879	-0.40508	1.83475	1.33133	0.980981	0.616637	0.346791	-0.0476313	-0.403168	-0.899543	1.00814	1.41291	1.71911	-0.279921	0.134741	0.463893	-0.850426	-0.358726	-0.0272547
V231	0.45206	0.833701	1.00121	1.23189	1.35655	-0.797623	-0.415399	-0.207913	-0.102385	0.105874	-1.31974	-0.955923	-0.740054	-0.503785	-0.451253	3.71444	3.07677	2.76444	2.39575	2.08642	1.74321	1.42683	0.888207	2.40851	1.85516	1.4505	1.20103	0.85615	0.588673	0.151094	-0.366738	1.85678	1.31648	0.948161	0.656395	0.303477	0.0194077	-0.437115	-0.917031	0.943345	1.45314	1.70239	-0.298511	0.1867	0.474003	-0.822985	-0.349835	-0.0518582
V232	0.449349	0.802396	1.02052	1.21216	1.34926	-0.821964	-0.420705	-0.221993	-0.0633856	0.102044	-1.27893	-0.923913	-0.781876	-0.525226	-0.463446	3.6989	3.09148	2.71558	2.38246	2.09551	1.75315	1.46505	0.851936	2.41482	1.83859	1.45855	1.13052	0.893435	0.520615	0.129129	-0.388456	1.85757	1.33942	0.91402	0.594186	0.307121	-0.0275432	-0.413688	-0.922761	0.984267	1.4368	1.74476	-0.301619	0.152932	0.470338	-0.877022	-0.399338	-0.0230181
V233	0.437918	0.777931	0.973897	1.19087	1.33465	-0.779122	-0.441913	-0.244317	-0.114785	0.0944741	-1.29582	-0.928139	-0.774147	-0.528937	-0.439123	3.61154	3.10976	2.73122	2.40294	2.07923	1.7324	1.45784	0.860697	2.43699	1.90476	1.46013	1.13534	0.811689	0.495745	0.152456	-0.382249	1.84676	1.31094	0.904743	0.639858	0.323351	-0.0296498	-0.438548	-0.935016	0.993789	1.40242	1.70207	-0.314468	0.170179	0.50495	-0.835722	-0.353862	-0.00319531
V234	0.444537	0.776847	1.02338	1.18559	1.37271	-0.821456	-0.401497	-0.24467	-0.0511665	0.0999552	-1.3004	-0.947974	-0.758112	-0.543044	-0.432624	3.72084	3.08998	2.69093	2.39029	2.07938	1.73591	1.45915	0.860562	2.38693	1.9056	1.45441	1.17041	0.806214	0.527623	0.166935	-0.425328	1.85691	1.28052	0.899692	0.680908	0.308154	-0.025027	-0.41333	-0.908187	0.976469	1.4153	1.69246	-0.302336	0.111386	0.467144	-0.8244	-0.361937	-0.0366959
V235	0.439833	0.843214	1.02654	1.20683	1.33946	-0.789629	-0.432191	-0.235166	-0.00362639	0.104274	-1.3019	-0.971059	-0.782875	-0.519103	-0.461386	3.64508	3.09277	2.75693	2.36468	2.02799	1.75212	1.46831	0.85473	2.41395	1.85472	1.46863	1.16726	0.863059	0.49263	0.176422	-0.388509	1.83601	1.27491	0.948612	0.598688	0.284423	-0.0111542	-0.460727	-0.901754	0.992548	1.43218	1.68469	-0.335355	0.118016	0.489574	-0.807944	-0.313038	-0.0209339
V236	0.443796	0.848438	1.05769	1.21225	1.33416	-0.789659	-0.409863	-0.247846	-0.0469613	0.0951792	-1.2815	-0.934735	-0.729621	-0.516114	-0.416448	3.70722	3.13132	2.76572	2.37378	2.10037	1.73613	1.45185	0.863349	2.36551	1.84589	1.44571	1.17066	0.840356	0.533369	0.19324	-0.387795	1.89078	1.29526	0.921401	0.59984	0.274333	-0.0229276	-0.402637	-0.926315	1.00763	1.4193	1.6953	-0.326663	0.144373	0.50009	-0.832209	-0.330141	-0.0549353
V237	0.443606	0.862447	1.08335	1.18783	1.33513	-0.780141	-0.411729	-0.245294	-0.0700534	0.102459	-1.30983	-0.941949	-0.764221	-0.535387	-0.463759	3.66775	3.09259	2.71901	2.39507	2.06575	1.78802	1.47201	0.861123	2.38781	1.84283	1.51244	1.18355	0.844269	0.501324	0.128413	-0.399571	1.89835	1.29651	0.944283	0.602086	0.325762	0.00677927	-0.391857	-0.957126	0.958746	1.41951	1.70474	-0.36016	0.155551	0.470757	-0.828689	-0.322475	-0.0428728
V238	0.423833	0.797447	1.07247	1.18807	1.33543	-0.839558	-0.426672	-0.250047	-0.0638827	0.0947751	-1.31185	-0.918214	-0.731137	-0.527343	-0.448819	3.71562	3.11752	2.70755	2.37004	2.11481	1.76125	1.46509	0.893777	2.38946	1.85434	1.4978	1.17471	0.837541	0.523955	0.16854	-0.371003	1.81561	1.32643	0.961996	0.580385	0.245717	0.0016987	-0.400619	-0.938164	0.96878	1.37596	1.6634	-0.303613	0.136162	0.455575	-0.821107	-0.333341	-0.0256381
V239	0.437934	0.803804	1.03886	1.24791	1.33471	-0.818937	-0.421212	-0.235504	-0.0604222	0.0931921	-1.31986	-0.95156	-0.765541	-0.527949	-0.462583	3.66027	3.13284	2.71215	2.36635	2.1053	1.7574	1.45876	0.832599	2.40654	1.88135	1.43088	1.17997	0.819253	0.496564	0.169153	-0.366768	1.88802	1.31887	0.942973	0.595634	0.287586	0.0136966	-0.405939	-0.932921	0.961631	1.40206	1.70766	-0.332545	0.174809	0.469425	-0.789294	-0.358494	-0.0371362
V24	0.425014	0.836735	1.06107	1.18099	1.31628	-0.772718	-0.434126	-0.232488	-0.100304	0.103047	-1.31372	-0.954927	-0.738551	-0.521466	-0.442769	3.62891	3.09423	2.73664	2.30095	2.11222	1.7202	1.48375	0.869516	2.39491	1.82975	1.53933	1.16686	0.855701	0.507823	0.128029	-0.405252	1.84182	1.34335	0.923388	0.647567	0.346646	0.0124475	-0.38166	-0.943145	0.99314	1.42686	1.67768	-0.295318	0.163336	0.493094	-0.844782	-0.352634	-0.0583113
V240	0.450476	0.785235	1.03435	1.19581	1.29468	-0.794941	-0.408742	-0.25629	-0.0844969	0.075806	-1.28725	-0.94873	-0.727431	-0.519178	-0.433601	3.68725	3.13333	2.76485	2.39718	2.08857	1.78086	1.48445	0.864679	2.39166	1.83457	1.43983	1.17644	0.850206	0.494941	0.189793	-0.381429	1.84574	1.29685	0.954744	0.600926	0.323811	0.00592778	-0.375526	-0.900087	0.959191	1.43762	1.70004	-0.296242	0.161866	0.471074	-0.854404	-0.358684	-0.017314
V241	0.482648	0.79825	1.06203	1.20409	1.34827	-0.824412	-0.439931	-0.242117	-0.0894959	0.113355	-1.32635	-0.962827	-0.745395	-0.522697	-0.447063	3.69773	3.11445	2.75803	2.40308	2.09756	1.78032	1.46296	0.855395	2.36657	1.75952	1.47561	1.16964	0.840926	0.547677	0.120776	-0.426509	1.86504	1.30979	0.962022	0.575292	0.305925	0.000921314	-0.397469	-0.905769	1.00552	1.42833	1.68532	-0.337204	0.175891	0.474801	-0.845426	-0.341954	-0.0569376
V242	0.435215	0.795823	1.0786	1.21818	1.30459	-0.799801	-0.404469	-0.224119	-0.0902329	0.0648229	-1.29582	-0.918047	-0.753957	-0.49841	-0.450503	3.64565	3.1277	2.74515	2.37323	2.06602	1.77572	1.48509	0.899648	2.44271	1.83283	1.47737	1.13264	0.900274	0.512619	0.122458	-0.37783	1.85419	1.31759	0.918407	0.651973	0.295305	-0.010173	-0.401295	-0.902903	0.966111	1.45828	1.72891	-0.287612	0.127609	0.475485	-0.81504	-0.371277	-0.0131783
V243	0.450307	0.831045	1.089	1.20157	1.37263	-0.797496	-0.448692	-0.251204	-0.0254247	0.0851335	-1.31898	-0.945675	-0.739505	-0.506924	-0.466847	3.66367	3.11061	2.76068	2.36871	2.11763	1.763	1.42624	0.88192	2.43128	1.90408	1.47839	1.16171	0.874874	0.560989	0.164037	-0.414874	1.85092	1.31719	0.933317	0.615824	0.267021	-0.0520605	-0.385222	-0.929475	0.989958	1.47331	1.69125	-0.305832	0.157074	0.47741	-0.804734	-0.384925	-0.0240969
V244	0.43982	0.830206	1.02631	1.24634	1.37559	-0.815882	-0.435544	-0.245008	-0.0761457	0.112609	-1.27992	-0.936723	-0.73773	-0.524508	-0.465328	3.68905	3.08562	2.7616	2.39439	2.07015	1.78352	1.46553	0.843308	2.41664	1.81538	1.47473	1.18381	0.864362	0.54961	0.149863	-0.393639	1.86653	1.34853	0.903421	0.590002	0.317453	-0.0373862	-0.404029	-0.923953	0.992509	1.43406	1.73491	-0.287191	0.145087	0.478267	-0.786961	-0.324856	-0.0430491
V245	0.447045	0.834425	1.0769	1.21255	1.34262	-0.784792	-0.414609	-0.248373	-0.0717135	0.0919139	-1.31921	-0.943385	-0.769596	-0.526661	-0.43859	3.64266	3.08032	2.71757	2.35815	2.11179	1.7229	1.44368	0.897566	2.47046	1.87651	1.5192	1.17482	0.837166	0.532246	0.118246	-0.373585	1.87632	1.34826	0.98469	0.609965	0.325189	0.0147913	-0.428376	-0.98264	0.981075	1.42065	1.67733	-0.318837	0.141237	0.47958	-0.832276	-0.336136	-0.0317792
V246	0.445943	0.802584	1.02481	1.22374	1.31857	-0.80502	-0.429291	-0.237057	-0.0833106	0.0925473	-1.26777	-0.953224	-0.736455	-0.52337	-0.447957	3.69706	3.13239	2.75143	2.38309	2.07053	1.77131	1.42638	0.881842	2.4062	1.88085	1.48655	1.18509	0.875918	0.568752	0.151088	-0.390368	1.85542	1.31369	0.941917	0.569963	0.300411	0.00595573	-0.401381	-0.90905	1.0028	1.39886	1.70944	-0.28059	0.146897	0.454325	-0.800445	-0.36044	-0.0333005
V247	0.456162	0.804663	1.07607	1.22882	1.32411	-0.830213	-0.431135	-0.211367	-0.0616706	0.0861293	-1.32172	-0.949222	-0.787864	-0.520355	-0.459998	3.65512	3.11321	2.77477	2.35101	2.08145	1.73289	1.48007	0.811572	2.38802	1.82715	1.46181	1.18548	0.824049	0.515969	0.130241	-0.41377	1.89779	1.30369	0.934919	0.608157	0.288954	-0.0396608	-0.404449	-0.911073	1.00686	1.40832	1.68132	-0.32949	0.154209	0.4979	-0.822724	-0.387317	-0.0107299
V248	0.440301	0.808912	1.05641	1.2137	1.36123	-0.824908	-0.470656	-0.271493	-0.0827375	0.0997161	-1.29349	-0.951717	-0.773933	-0.553563	-0.409379	3.67624	3.16107	2.75962	2.39553	2.11137	1.78848	1.48967	0.8535	2.42929	1.88582	1.48305	1.21947	0.865463	0.531073	0.131081	-0.40166	1.88591	1.27048	0.983206	0.589718	0.304584	-0.0215994	-0.414154	-0.90948	0.999631	1.43398	1.7202	-0.34472	0.171398	0.457661	-0.823676	-0.356475	-0.030914
V249	0.415133	0.840823	1.02634	1.25256	1.3087	-0.820537	-0.45263	-0.233586	-0.0761703	0.0774297	-1.33269	-0.964069	-0.757252	-0.512944	-0.443812	3.70967	3.09713	2.68886	2.37996	2.09349	1.77681	1.44413	0.890421	2.39727	1.87103	1.5301	1.20883	0.874587	0.518167	0.149916	-0.438019	1.9068	1.32027	0.953301	0.594472	0.300945	0.0142999	-0.371502	-0.929938	1.00713	1.39447	1.71112	-0.295218	0.161136	0.517537	-0.810302	-0.361095	-0.0247748
V25	0.412006	0.830711	1.03576	1.19817	1.33572	-0.816486	-0.436028	-0.224143	-0.0633692	0.108207	-1.28409	-0.898889	-0.757177	-0.492859	-0.4508	3.67016	3.16334	2.71038	2.38165	2.08231	1.74424	1.42362	0.852986	2.31931	1.85459	1.48455	1.20538	0.833758	0.49984	0.182597	-0.363344	1.8291	1.34247	0.947875	0.575848	0.284775	-0.00100352	-0.384652	-0.910573	0.973855	1.45841	1.71406	-0.328753	0.129239	0.514405	-0.831834	-0.370045	-0.00273389
V250	0.422658	0.84943	1.07301	1.19027	1.27414	-0.839238	-0.386253	-0.23849	-0.0344207	0.108022	-1.29516	-0.950557	-0.752761	-0.518314	-0.453478	3.72206	3.20018	2.70463	2.36957	2.0837	1.75287	1.49683	0.855977	2.42309	1.84704	1.48085	1.16636	0.847291	0.583486	0.131017	-0.396237	1.92316	1.29679	0.947651	0.581107	0.262787	-0.0610124	-0.428198	-0.86655	0.993873	1.45582	1.71904	-0.27782	0.115955	0.481163	-0.830113	-0.343312	0.0101093
V251	0.421396	0.803766	1.03694	1.19991	1.33472	-0.78179	-0.43954	-0.251257	-0.0172203	0.125195	-1.31162	-0.956042	-0.732373	-0.545665	-0.446448	3.67667	3.15133	2.69893	2.37293	2.08319	1.77287	1.4696	0.852254	2.45321	1.89811	1.43766	1.15207	0.880463	0.508368	0.135379	-0.42541	1.85406	1.33042	0.968113	0.592607	0.303422	-0.0513582	-0.425702	-0.89082	0.988685	1.43296	1.68973	-0.31863	0.134466	0.500696	-0.806567	-0.370903	-0.0202788
V252	0.436145	0.840151	1.01251	1.1849	1.35847	-0.813929	-0.445132	-0.191937	-0.0637326	0.0583759	-1.3003	-0.951447	-0.774154	-0.561456	-0.478109	3.69919	3.15147	2.73996	2.38699	2.07573	1.76111	1.47841	0.857229	2.4072	1.8348	1.49815	1.21632	0.800558	0.525553	0.155999	-0.355873	1.92406	1.30537	0.887899	0.622315	0.341157	-0.0353688	-0.423454	-0.931336	0.998668	1.42818	1.7091	-0.311058	0.14967	0.459303	-0.804044	-0.387119	-0.0087693
V253	0.410199	0.850268	1.04747	1.19324	1.33579	-0.824195	-0.423902	-0.21186	-0.0600698	0.11041	-1.26848	-0.944009	-0.709198	-0.512683	-0.436603	3.70214	3.12223	2.70128	2.38788	2.08852	1.81563	1.45462	0.84595	2.36616	1.91355	1.47069	1.18492	0.826881	0.566376	0.14912	-0.428564	1.83379	1.34161	0.962182	0.597444	0.295348	-0.0122004	-0.428218	-0.930601	0.992013	1.42689	1.73616	-0.347353	0.165325	0.472092	-0.797899	-0.336947	-0.0523538
V254	0.431485	0.825515	1.02332	1.22707	1.3604	-0.792993	-0.439958	-0.226449	-0.073806	0.125043	-1.26586	-0.941528	-0.738969	-0.523869	-0.436066	3.65893	3.07439	2.71427	2.41806	2.04023	1.73509	1.42806	0.898836	2.43785	1.83517	1.43309	1.13195	0.853908	0.520316	0.155543	-0.379767	1.85948	1.33655	0.934853	0.588316	0.304882	-0.0113108	-0.428926	-0.928085	1.01698	1.433	1.69469	-0.307814	0.145357	0.473228	-0.848605	-0.346798	-0.00889594
V255	0.453477	0.873005	1.04864	1.20735	1.36268	-0.773782	-0.416276	-0.225666	-0.0624732	0.1484	-1.30039	-0.958648	-0.717249	-0.556516	-0.457226	3.69021	3.08269	2.71923	2.40214	2.0648	1.7968	1.44342	0.868685	2.36883	1.88595	1.53118	1.08715	0.842742	0.532258	0.119949	-0.410406	1.88216	1.381	0.884778	0.646444	0.37139	0.0166938	-0.403715	-0.941193	0.951186	1.39029	1.72234	-0.322148	0.145947	0.468435	-0.78041	-0.362751	-0.0616538
V256	0.460296	0.808653	1.03131	1.19965	1.36295	-0.826236	-0.444925	-0.218262	-0.0607484	0.0906441	-1.32309	-0.964032	-0.779236	-0.542234	-0.421161	3.63645	3.11527	2.76625	2.41626	2.07143	1.8151	1.46576	0.873702	2.39543	1.78413	1.48492	1.17885	0.839859	0.533823	0.170945	-0.416442	1.85082	1.30734	0.960158	0.605875	0.321982	-0.0311963	-0.411503	-0.925155	0.981449	1.3932	1.6773	-0.317503	0.203365	0.474129	-0.802444	-0.360351	-0.0368964
V257	0.437002	0.835269	1.05353	1.21041	1.35077	-0.794622	-0.412492	-0.243019	-0.0754577	0.108821	-1.31815	-0.926576	-0.758608	-0.553073	-0.493815	3.67749	3.17513	2.71513	2.34121	2.0874	1.78849	1.45003	0.837533	2.42737	1.86591	1.49781	1.19717	0.821273	0.530301	0.194014	-0.40688	1.85707	1.28958	0.903917	0.59821	0.297657	-0.0327198	-0.434664	-0.9425	0.968197	1.44454	1.73458	-0.311891	0.107795	0.511538	-0.804785	-0.342905	-0.0138636
V258	0.455061	0.825103	1.06153	1.22759	1.32696	-0.802985	-0.452502	-0.199831	-0.0578327	0.0891846	-1.30794	-0.915802	-0.769985	-0.519817	-0.435824	3.65518	3.13742	2.72259	2.39301	2.09195	1.77846	1.45682	0.899998	2.4018	1.89186	1.5003	1.15146	0.864976	0.501164	0.147813	-0.384012	1.92281	1.32426	0.957435	0.61199	0.332128	0.0050039	-0.391366	-0.898751	1.00576	1.38101	1.72434	-0.310755	0.136435	0.475524	-0.792359	-0.358635	-0.0137792
V259	0.456036	0.804663	1.05613	1.1902	1.3467	-0.822003	-0.417488	-0.250512	-0.08413	0.115319	-1.34232	-0.912901	-0.76122	-0.504343	-0.43873	3.70347	3.13199	2.76435	2.37695	2.07894	1.76084	1.45317	0.864388	2.43277	1.88945	1.48916	1.15666	0.870245	0.51731	0.123059	-0.410576	1.91113	1.38117	0.953771	0.598967	0.30414	0.00533308	-0.407896	-0.881449	1.00337	1.44459	1.7345	-0.303952	0.086684	0.482549	-0.792379	-0.392902	-0.0427947
V26	0.438623	0.841925	1.0696	1.17012	1.2893	-0.824638	-0.394593	-0.249638	-0.111449	0.073474	-1.33257	-0.931863	-0.748331	-0.547612	-0.464238	3.72903	3.07425	2.75586	2.39881	2.03095	1.75895	1.44234	0.88651	2.40312	1.82154	1.49396	1.18966	0.82861	0.513355	0.148972	-0.392062	1.84218	1.31412	0.961909	0.578147	0.258771	-0.0355952	-0.386151	-0.91618	0.935781	1.39714	1.71966	-0.300977	0.158811	0.463027	-0.809649	-0.329698	-0.0176714
V260	0.434393	0.815564	1.01088	1.21038	1.36131	-0.811372	-0.439067	-0.211041	-0.0695854	0.0565979	-1.3182	-0.932858	-0.748231	-0.528612	-0.419345	3.62796	3.1179	2.77499	2.3701	2.09028	1.81992	1.45541	0.82976	2.381	1.85208	1.46858	1.18098	0.897704	0.511956	0.179304	-0.395359	1.8831	1.30038	0.958215	0.608167	0.295081	0.000445013	-0.3544	-0.92625	1.00759	1.4073	1.73019	-0.300713	0.132618	0.528815	-0.833279	-0.399929	0.00400206
V261	0.43069	0.840938	1.03086	1.1988	1.34037	-0.811122	-0.419195	-0.230794	-0.0331873	0.120015	-1.28075	-0.949317	-0.755323	-0.544614	-0.42323	3.68702	3.09118	2.74818	2.37569	2.02126	1.7671	1.43426	0.851386	2.42855	1.85908	1.44765	1.19995	0.813514	0.501772	0.164899	-0.418084	1.883	1.34506	0.980156	0.617562	0.264789	-0.0430659	-0.404992	-0.88459	0.988573	1.4286	1.75437	-0.295247	0.150383	0.479533	-0.811388	-0.366659	-0.0702508
V262	0.445055	0.810701	1.06521	1.23006	1.33786	-0.813708	-0.423006	-0.207371	-0.0850479	0.0996891	-1.29092	-0.980241	-0.789447	-0.55396	-0.43241	3.68391	3.13466	2.7499	2.39884	2.0432	1.79831	1.45202	0.843919	2.40576	1.88931	1.44839	1.1866	0.867362	0.492485	0.157295	-0.382207	1.86369	1.29112	0.917203	0.583795	0.314472	-0.00123509	-0.385461	-0.908033	0.986202	1.41401	1.70687	-0.266718	0.157991	0.494498	-0.838338	-0.382453	-0.0288589
V263	0.440627	0.804071	1.05538	1.2536	1.33099	-0.831593	-0.405221	-0.206554	-0.0524352	0.092338	-1.29857	-0.938417	-0.766636	-0.498271	-0.461885	3.7203	3.1041	2.72391	2.3596	2.04098	1.78287	1.47627	0.876057	2.41567	1.90041	1.492	1.20483	0.811448	0.527597	0.16149	-0.378159	1.8342	1.28767	0.916889	0.531047	0.289505	0.00520832	-0.401036	-0.941461	1.00788	1.41065	1.72737	-0.320438	0.150459	0.454609	-0.805652	-0.355463	-0.0112417
V264	0.447892	0.804594	1.03328	1.23543	1.30629	-0.802723	-0.474645	-0.214902	-0.0571434	0.141679	-1.30267	-0.944823	-0.751373	-0.509761	-0.443661	3.70675	3.08617	2.74249	2.45831	2.07872	1.75607	1.45352	0.927834	2.41791	1.85206	1.5192	1.18096	0.875737	0.522096	0.167412	-0.407159	1.8988	1.30644	0.933443	0.626981	0.288278	-0.013875	-0.382616	-0.904451	0.985919	1.40706	1.71995	-0.334675	0.183631	0.465907	-0.815527	-0.36069	-0.0342324
V265	0.442028	0.75836	1.01146	1.23276	1.32972	-0.814913	-0.422476	-0.216932	-0.0662699	0.122756	-1.30232	-0.94401	-0.754754	-0.521736	-0.475232	3.67116	3.06815	2.73236	2.37003	2.10374	1.70979	1.49245	0.808282	2.3842	1.82182	1.49415	1.14866	0.848158	0.50363	0.140603	-0.425415	1.84599	1.28098	0.935321	0.569017	0.299596	0.00983757	-0.396994	-0.923858	1.00076	1.38779	1.73829	-0.319627	0.161298	0.461317	-0.821767	-0.312967	-0.0132656
V266	0.457315	0.864086	1.04304	1.21644	1.34613	-0.811726	-0.428544	-0.249095	-0.0826249	0.122318	-1.28223	-0.955523	-0.754367	-0.502982	-0.437424	3.66406	3.15165	2.74658	2.39704	2.05762	1.76876	1.41819	0.848786	2.40105	1.82099	1.45367	1.17824	0.836466	0.532957	0.13395	-0.403468	1.94686	1.35163	0.985813	0.629829	0.283467	-0.0138211	-0.436344	-0.884259	0.96904	1.42692	1.71796	-0.301947	0.160742	0.467978	-0.823968	-0.326603	-0.0226606
V267	0.458479	0.805315	1.03293	1.21951	1.30961	-0.816848	-0.427044	-0.240499	-0.0402927	0.131798	-1.33543	-0.938201	-0.71976	-0.535232	-0.455532	3.63176	3.08049	2.70836	2.4458	2.09819	1.75339	1.48797	0.8507	2.37279	1.85733	1.49131	1.19788	0.859959	0.507469	0.166456	-0.419384	1.8741	1.30013	0.946863	0.670529	0.283355	-0.00436492	-0.458163	-0.910993	0.987312	1.42493	1.75714	-0.322322	0.111616	0.496591	-0.838373	-0.37185	-0.0251855
V268	0.379958	0.848979	1.05094	1.20432	1.29376	-0.808303	-0.431781	-0.213762	-0.0577244	0.111097	-1.29769	-0.938684	-0.718762	-0.521656	-0.429366	3.688	3.11251	2.70955	2.38722	2.09633	1.76378	1.44295	0.903755	2.42908	1.85366	1.42996	1.13758	0.870218	0.505048	0.142888	-0.416493	1.8601	1.38243	0.943858	0.572822	0.371593	0.0174581	-0.384148	-0.872668	1.00173	1.39922	1.7538	-0.302077	0.130024	0.497327	-0.818218	-0.354033	-0.0117061
V269	0.452482	0.810874	1.05347	1.17851	1.36901	-0.810099	-0.436777	-0.208071	-0.0606111	0.110812	-1.31997	-0.927187	-0.740557	-0.483075	-0.451839	3.66497	3.07912	2.76963	2.42822	2.08227	1.79303	1.41015	0.840927	2.3857	1.81447	1.46198	1.11048	0.859807	0.535392	0.199832	-0.397981	1.89942	1.34975	0.925186	0.573674	0.317491	0.0454639	-0.361402	-0.948353	0.965529	1.39584	1.69983	-0.319	0.136292	0.48691	-0.787953	-0.35136	-0.0281964
V27	0.434152	0.813583	1.01618	1.2109	1.33971	-0.773711	-0.434685	-0.238033	-0.0649241	0.0929848	-1.31553	-0.96375	-0.77083	-0.537191	-0.467905	3.68029	3.11682	2.74793	2.37558	2.06136	1.77785	1.48746	0.821253	2.39278	1.84015	1.50534	1.14144	0.858195	0.555766	0.131939	-0.404912	1.86073	1.30906	0.910026	0.56836	0.308842	0.0233038	-0.400922	-0.914253	0.958106	1.41744	1.71243	-0.301537	0.151663	0.469607	-0.81043	-0.330092	-0.0206877
V270	0.440323	0.787841	1.0537	1.16953	1.3678	-0.818683	-0.408609	-0.209725	-0.0609719	0.071238	-1.30073	-0.970224	-0.776213	-0.4733	-0.459299	3.67141	3.14338	2.70296	2.38834	2.046	1.73141	1.45828	0.858681	2.37794	1.85951	1.4639	1.2011	0.899181	0.506921	0.146659	-0.402382	1.89195	1.34616	0.915886	0.621268	0.353446	-0.0220456	-0.396532	-0.915224	0.979987	1.42643	1.71782	-0.301912	0.114554	0.455077	-0.829033	-0.327426	0.00174644
V271	0.434604	0.835717	1.04987	1.22235	1.35975	-0.811713	-0.438994	-0.252702	-0.075403	0.105837	-1.29568	-0.917947	-0.807356	-0.515247	-0.434694	3.63248	3.06896	2.76533	2.38428	2.02663	1.77733	1.49156	0.890667	2.42875	1.87464	1.46758	1.17764	0.879969	0.552889	0.164136	-0.390803	1.88927	1.35251	0.916936	0.613544	0.322313	-0.0411831	-0.389682	-0.908467	0.958955	1.43916	1.69423	-0.270512	0.14318	0.475425	-0.807665	-0.361822	-0.0127572
V272	0.428413	0.763239	1.04553	1.20127	1.37593	-0.820625	-0.421604	-0.203054	-0.0789888	0.0798696	-1.29536	-0.917878	-0.753435	-0.51986	-0.440598	3.6081	3.09137	2.70777	2.40419	2.08121	1.76186	1.43503	0.834991	2.42818	1.86238	1.50015	1.184	0.83189	0.524355	0.13573	-0.41484	1.88399	1.36606	0.985734	0.606217	0.362922	-0.0168713	-0.393401	-0.95029	1.01031	1.4398	1.72454	-0.289168	0.0978991	0.511567	-0.818359	-0.334354	-0.0464278
V273	0.423669	0.848954	1.07072	1.21515	1.32222	-0.805166	-0.411587	-0.188415	-0.0909597	0.0865601	-1.32389	-0.954718	-0.760184	-0.476242	-0.473682	3.71566	3.12103	2.73156	2.42396	2.07969	1.77818	1.48918	0.836519	2.40827	1.8753	1.48546	1.15492	0.879373	0.527355	0.179926	-0.355284	1.87322	1.30314	0.970042	0.604854	0.347543	-0.0291954	-0.417818	-0.93625	0.945956	1.40237	1.70868	-0.296556	0.141168	0.463618	-0.818401	-0.363537	-0.0261428
V274	0.444602	0.831791	1.07239	1.19119	1.35112	-0.779367	-0.463095	-0.254599	-0.0706776	0.098926	-1.31147	-0.915322	-0.754283	-0.553688	-0.46466	3.67589	3.08575	2.75768	2.40007	2.12238	1.76115	1.46168	0.858345	2.39649	1.87235	1.44426	1.13147	0.90026	0.521039	0.150116	-0.384039	1.88962	1.32179	0.962396	0.603651	0.378473	-0.0134635	-0.429175	-0.901104	1.0345	1.38044	1.73103	-0.320875	0.164907	0.495152	-0.841278	-0.347076	0.00150229
V275	0.440367	0.813072	1.03589	1.23789	1.34578	-0.82155	-0.46359	-0.213508	-0.0529853	0.0823393	-1.32624	-0.936187	-0.730449	-0.535337	-0.427139	3.59562	3.11395	2.74568	2.38336	2.06601	1.70785	1.46222	0.891647	2.41026	1.88971	1.51693	1.2006	0.838911	0.570982	0.195941	-0.392439	1.89298	1.36355	0.886982	0.570337	0.302365	-0.00817404	-0.436108	-0.894071	0.989413	1.44321	1.72825	-0.307388	0.175949	0.515819	-0.834587	-0.380739	-0.0568122
V276	0.461693	0.807783	1.03603	1.21202	1.34662	-0.822729	-0.398023	-0.237896	-0.0337947	0.0694216	-1.2852	-0.92656	-0.721798	-0.562394	-0.460426	3.68592	3.13039	2.7335	2.37675	2.089	1.7505	1.46631	0.861257	2.41927	1.89442	1.45657	1.14797	0.844708	0.503187	0.152589	-0.406649	1.86642	1.34039	0.977852	0.565222	0.280564	-0.0246586	-0.384006	-0.938464	1.0109	1.42886	1.7131	-0.310355	0.144855	0.447709	-0.842699	-0.362537	-0.0546091
V277	0.454329	0.82181	1.09297	1.22112	1.34655	-0.789871	-0.434856	-0.236883	-0.0587834	0.0984797	-1.26571	-0.948609	-0.766354	-0.499467	-0.415162	3.63622	3.09027	2.70423	2.40614	2.07734	1.79271	1.44004	0.888733	2.49671	1.83735	1.45222	1.13761	0.842093	0.51829	0.189012	-0.347943	1.85645	1.31956	0.926212	0.5925	0.315835	-0.00234152	-0.404856	-0.877075	1.02703	1.446	1.71812	-0.314192	0.182674	0.448537	-0.793286	-0.327386	-0.00647602
V278	0.433353	0.793977	1.05444	1.18739	1.3349	-0.840368	-0.396373	-0.23406	-0.0523278	0.110497	-1.30603	-0.91789	-0.718643	-0.527205	-0.425403	3.75412	3.13298	2.67645	2.38722	2.07064	1.75283	1.44644	0.914755	2.37426	1.86868	1.42175	1.11337	0.845652	0.560181	0.163059	-0.434915	1.85652	1.29194	0.942083	0.614114	0.338226	-0.0161182	-0.402766	-0.935958	0.962957	1.43363	1.72048	-0.34013	0.161745	0.497983	-0.862229	-0.324959	-0.0406077
V279	0.398304	0.843473	1.05295	1.21342	1.33392	-0.795837	-0.469427	-0.236118	-0.0457021	0.0914741	-1.30594	-0.932263	-0.726458	-0.521525	-0.443133	3.66621	3.08935	2.79947	2.41728	2.08563	1.78301	1.46775	0.877307	2.42743	1.84504	1.45933	1.16828	0.853049	0.513742	0.156705	-0.402582	1.89302	1.26174	0.917355	0.651232	0.313901	-0.0265945	-0.418894	-0.92659	1.01877	1.42888	1.7193	-0.314412	0.168705	0.4881	-0.83995	-0.363783	-0.0599143
V28	0.421643	0.866759	1.03924	1.20828	1.35778	-0.824025	-0.418358	-0.227796	-0.0663627	0.141422	-1.28206	-0.941899	-0.765389	-0.527881	-0.404279	3.70043	3.11192	2.71246	2.39182	2.10309	1.79662	1.46779	0.847248	2.4002	1.89282	1.46769	1.12458	0.869635	0.485622	0.130558	-0.404242	1.88182	1.34332	0.944626	0.609458	0.280993	-0.03901	-0.424035	-0.937512	0.959924	1.41261	1.7177	-0.331758	0.170587	0.476409	-0.798599	-0.320495	-0.0435213
V280	0.419644	0.792309	1.07626	1.22613	1.32328	-0.82794	-0.383953	-0.204387	-0.075455	0.0895808	-1.31729	-0.928093	-0.756325	-0.508176	-0.475695	3.7041	3.07495	2.77181	2.42809	2.05348	1.77932	1.47835	0.886712	2.43207	1.84612	1.42545	1.16214	0.836775	0.563026	0.166971	-0.376098	1.84507	1.34361	0.920314	0.590638	0.274841	-0.00409666	-0.378391	-0.905105	0.981983	1.40428	1.68175	-0.314093	0.169008	0.470483	-0.787793	-0.370388	0.0158965
V281	0.442223	0.83188	1.0524	1.22376	1.3242	-0.809034	-0.422029	-0.21272	-0.0741634	0.09551	-1.30942	-0.915902	-0.72322	-0.52824	-0.459647	3.66551	3.13198	2.69443	2.41418	2.09129	1.77002	1.45299	0.853049	2.41325	1.83788	1.45096	1.2048	0.840424	0.560193	0.162321	-0.405412	1.89349	1.35002	0.979671	0.644788	0.317158	-0.0371187	-0.453068	-0.902285	0.981722	1.41319	1.72924	-0.30636	0.145866	0.493056	-0.791998	-0.324021	-0.0715565
V282	0.424061	0.79559	1.04641	1.20257	1.32569	-0.811988	-0.456746	-0.23099	-0.0629775	0.0915468	-1.31545	-0.948236	-0.736389	-0.493133	-0.417703	3.6008	3.12107	2.71377	2.39324	2.07623	1.79632	1.4979	0.826006	2.36638	1.85932	1.48414	1.17853	0.892527	0.495926	0.145668	-0.403263	1.86812	1.276	0.92756	0.611037	0.253081	-0.0316956	-0.374986	-0.901437	1.01255	1.43496	1.71478	-0.298781	0.145706	0.499257	-0.872814	-0.35323	-0.0498009
V283	0.393134	0.827215	1.06104	1.20881	1.33166	-0.845483	-0.45274	-0.220745	-0.08163	0.103474	-1.31181	-0.926187	-0.758427	-0.516647	-0.427664	3.66804	3.15558	2.71319	2.37689	2.0729	1.7813	1.44133	0.890297	2.45137	1.88484	1.47393	1.11791	0.846145	0.538867	0.109676	-0.394999	1.90467	1.28855	0.911706	0.672161	0.286312	-0.00863687	-0.411075	-0.891493	0.957505	1.38666	1.69516	-0.337802	0.142458	0.492621	-0.79235	-0.356131	-0.0488939
V284	0.430465	0.846192	1.08608	1.19362	1.33891	-0.829084	-0.405571	-0.237949	-0.0198003	0.10596	-1.32105	-0.958454	-0.761774	-0.501954	-0.46853	3.61068	3.07901	2.72545	2.41524	2.07413	1.79078	1.46536	0.908821	2.43438	1.88158	1.4544	1.17837	0.857537	0.549126	0.141635	-0.415342	1.85108	1.30189	0.911948	0.638743	0.323008	0.0176328	-0.417865	-0.965061	0.951053	1.3762	1.66872	-0.278651	0.127123	0.483934	-0.791866	-0.362938	-0.0411082
V285	0.409308	0.839696	1.07308	1.23599	1.35099	-0.808622	-0.406787	-0.239647	-0.0472635	0.101154	-1.28515	-0.945243	-0.763017	-0.569348	-0.475133	3.6776	3.07667	2.72305	2.40736	2.08591	1.77066	1.47176	0.833354	2.3732	1.91999	1.4973	1.19963	0.80438	0.499752	0.194307	-0.409017	1.88551	1.36245	0.963136	0.610513	0.339958	0.0210262	-0.409937	-0.91795	0.977022	1.38525	1.73906	-0.310071	0.161852	0.467111	-0.831079	-0.373503	-0.0236786
V286	0.441273	0.811457	1.04992	1.244	1.33355	-0.826099	-0.413512	-0.261219	-0.0466072	0.0960199	-1.29674	-0.927816	-0.721568	-0.533725	-0.443245	3.69796	3.11315	2.73744	2.41041	2.07626	1.77242	1.41703	0.843585	2.39106	1.87614	1.52446	1.17116	0.810334	0.510461	0.129969	-0.373834	1.87746	1.34383	0.949946	0.597084	0.32733	-0.0568837	-0.378436	-0.921095	0.993065	1.40957	1.72511	-0.305609	0.0967019	0.435163	-0.858865	-0.362421	-0.0509463
V287	0.446126	0.823526	1.0421	1.19728	1.34306	-0.800564	-0.44737	-0.266827	-0.0727217	0.107472	-1.30923	-0.960993	-0.765424	-0.549132	-0.474076	3.67079	3.10576	2.72651	2.43604	2.06852	1.79364	1.43941	0.8715	2.41589	1.85317	1.46702	1.1941	0.870914	0.526934	0.156329	-0.368191	1.85698	1.29748	0.942625	0.562498	0.315076	-0.0178575	-0.353407	-0.8966	0.945929	1.43124	1.73642	-0.316153	0.164782	0.49813	-0.825723	-0.394492	-0.00685821
V288	0.420102	0.800181	1.03231	1.22798	1.34492	-0.804552	-0.414169	-0.235739	-0.101633	0.0907329	-1.29066	-0.930391	-0.749368	-0.486239	-0.393395	3.67954	3.14443	2.73419	2.3738	2.03577	1.7817	1.49918	0.839935	2.43268	1.77531	1.49547	1.12636	0.84391	0.542348	0.16603	-0.345268	1.86047	1.28128	0.942818	0.59519	0.279848	-0.0601286	-0.405988	-0.914109	1.00033	1.40538	1.75703	-0.298182	0.15944	0.505178	-0.839541	-0.359392	-0.011312
V289	0.41374	0.852387	1.02817	1.23018	1.37053	-0.812159	-0.417907	-0.249325	-0.104917	0.125653	-1.33479	-0.924431	-0.797632	-0.499016	-0.4077	3.64548	3.05611	2.74315	2.37384	2.08042	1.73257	1.4354	0.877016	2.42821	1.84899	1.5163	1.16534	0.820069	0.543344	0.147973	-0.378864	1.903	1.31898	0.894189	0.631757	0.328706	0.00609352	-0.397452	-0.947776	0.971237	1.43007	1.69635	-0.280224	0.13132	0.532362	-0.799064	-0.355471	-0.0470464
V29	0.397971	0.810592	1.04707	1.19698	1.32749	-0.804131	-0.460357	-0.221953	-0.081723	0.0582768	-1.30303	-0.916722	-0.750477	-0.529882	-0.453939	3.63325	3.1145	2.65408	2.39463	2.0557	1.7382	1.45565	0.867791	2.46887	1.84205	1.49358	1.13848	0.804901	0.526194	0.151426	-0.39182	1.92815	1.32005	0.962553	0.597867	0.370046	-0.021797	-0.377888	-0.902351	0.973287	1.45355	1.69208	-0.361423	0.189596	0.48206	-0.813897	-0.360704	-0.0428461
V290	0.440457	0.813184	1.03852	1.2324	1.33302	-0.863544	-0.402063	-0.252324	-0.0480133	0.0875762	-1.30577	-0.943332	-0.719602	-0.555874	-0.440451	3.69218	3.15121	2.7425	2.3642	2.04577	1.77799	1.44518	0.866759	2.38701	1.86247	1.47073	1.13665	0.86267	0.547965	0.133482	-0.365214	1.86029	1.30512	0.939029	0.581075	0.306832	-0.041648	-0.4468	-0.92236	1.00565	1.4332	1.74366	-0.310444	0.134471	0.451686	-0.800991	-0.343965	-0.0145814
V291	0.421649	0.829902	1.06879	1.21242	1.32992	-0.80012	-0.431414	-0.251892	-0.0701442	0.102116	-1.31875	-0.930015	-0.729251	-0.537569	-0.44586	3.66268	3.08408	2.7565	2.40655	2.08717	1.75522	1.41508	0.870469	2.4407	1.87027	1.52738	1.14277	0.835658	0.519452	0.159753	-0.396951	1.87835	1.32452	0.947821	0.621666	0.309522	-0.00807893	-0.413241	-0.890843	0.994171	1.40047	1.70304	-0.281667	0.143923	0.477004	-0.788066	-0.383166	-0.0723627
V292	0.426515	0.857312	1.05819	1.20198	1.32885	-0.833258	-0.4366	-0.20519	-0.078231	0.118329	-1.28438	-0.924109	-0.749304	-0.517364	-0.442559	3.66464	3.13096	2.72551	2.37139	2.10688	1.78603	1.46878	0.868421	2.40082	1.84358	1.46431	1.11215	0.872323	0.522711	0.11728	-0.398015	1.87446	1.2591	0.948101	0.620831	0.348282	0.0324626	-0.441531	-0.90696	0.972451	1.43449	1.69287	-0.34504	0.146929	0.462736	-0.80548	-0.322477	-0.0314844
V293	0.430872	0.860283	1.05308	1.17711	1.29381	-0.790493	-0.410503	-0.242282	-0.0668193	0.0952761	-1.30359	-0.930297	-0.767586	-0.54771	-0.415884	3.71511	3.12274	2.7327	2.39356	2.04609	1.79163	1.48146	0.883492	2.39318	1.87894	1.46695	1.16488	0.890011	0.517359	0.132414	-0.400428	1.84072	1.36093	0.891452	0.619483	0.313965	-0.0248008	-0.437544	-0.934228	1.01431	1.40139	1.74834	-0.314164	0.210485	0.478207	-0.803441	-0.365025	-0.0556318
V294	0.436607	0.826696	1.02069	1.20529	1.34323	-0.801931	-0.435342	-0.272732	-0.0795385	0.0924619	-1.30013	-0.939665	-0.748823	-0.56952	-0.471232	3.66406	3.1426	2.71881	2.38669	2.03306	1.77969	1.47887	0.866995	2.4051	1.80744	1.4797	1.16182	0.847392	0.506448	0.136957	-0.406594	1.83181	1.33066	0.99002	0.598414	0.26994	0.00205588	-0.432304	-0.933187	0.961677	1.39107	1.70475	-0.30821	0.175509	0.503876	-0.820064	-0.360463	-0.0475995
V295	0.441111	0.850767	1.0755	1.207	1.33181	-0.821877	-0.412936	-0.248336	-0.0712922	0.0817333	-1.34406	-0.979498	-0.791047	-0.524317	-0.42339	3.68362	3.12289	2.72693	2.41558	2.0827	1.75316	1.42915	0.851318	2.42876	1.83886	1.47718	1.14628	0.843398	0.562118	0.130523	-0.417492	1.84618	1.33204	0.935773	0.629258	0.336916	-0.00492769	-0.457734	-0.893993	0.992273	1.41381	1.73129	-0.351718	0.146476	0.465351	-0.762345	-0.369256	-0.0451897
V296	0.419039	0.86253	1.04604	1.18839	1.29536	-0.796606	-0.450494	-0.223548	-0.0876375	0.0827331	-1.26348	-0.922951	-0.761023	-0.533921	-0.445433	3.72066	3.09391	2.70178	2.39294	2.03608	1.76267	1.47225	0.834003	2.36011	1.84912	1.39578	1.1151	0.843146	0.534381	0.163517	-0.416923	1.87095	1.37448	0.942421	0.575847	0.348904	-0.0652525	-0.394817	-0.921672	0.979374	1.42902	1.69775	-0.289688	0.152403	0.526647	-0.806684	-0.356333	-0.0431601
V297	0.430461	0.818232	1.03752	1.23059	1.3493	-0.814704	-0.426365	-0.220236	-0.0835735	0.104792	-1.31699	-0.955033	-0.782723	-0.495779	-0.427702	3.70236	3.07047	2.67209	2.36492	2.09012	1.76688	1.47546	0.838286	2.36972	1.8449	1.49499	1.16601	0.853287	0.518948	0.11319	-0.379416	1.85649	1.32534	0.892884	0.630467	0.309696	-0.0403927	-0.433155	-0.918335	0.981819	1.44687	1.67218	-0.32539	0.194054	0.47132	-0.817191	-0.372396	-0.0204936
V298	0.423364	0.843204	1.00974	1.19758	1.39872	-0.811825	-0.424444	-0.206066	-0.0371685	0.0753504	-1.29985	-0.934348	-0.724377	-0.471705	-0.450412	3.67743	3.11465	2.77658	2.37699	2.0538	1.75665	1.42493	0.874538	2.39853	1.8324	1.44811	1.15379	0.830106	0.484816	0.151214	-0.424563	1.89095	1.32549	0.917268	0.61217	0.302335	-0.0307225	-0.396166	-0.989457	0.957875	1.4203	1.67748	-0.316197	0.120285	0.478837	-0.796297	-0.336267	-0.0530397
V299	0.467232	0.840085	1.04806	1.20349	1.31087	-0.832104	-0.470973	-0.235082	-0.0606421	0.11049	-1.31988	-0.968215	-0.748631	-0.549193	-0.468728	3.70824	3.07709	2.72117	2.3822	2.06293	1.7794	1.44064	0.867664	2.35583	1.86476	1.4624	1.1143	0.832351	0.563281	0.148378	-0.39831	1.91997	1.27737	0.971351	0.562269	0.331311	-0.0115518	-0.41578	-0.912998	0.974776	1.39663	1.71117	-0.341975	0.136757	0.482507	-0.822197	-0.391932	-0.0154943
V3	0.438101	0.850043	1.04492	1.23508	1.33456	-0.813834	-0.440635	-0.258668	-0.0978856	0.12397	-1.33637	-0.950308	-0.741805	-0.522141	-0.487311	3.61715	3.12623	2.7243	2.3323	2.0946	1.78375	1.45203	0.847557	2.37656	1.86962	1.4995	1.11098	0.86608	0.513256	0.135776	-0.397237	1.89292	1.33262	0.975576	0.627985	0.32484	-0.0265787	-0.38497	-0.943568	0.986878	1.45306	1.71866	-0.292487	0.156346	0.465575	-0.786231	-0.40775	-0.00341855
V30	0.432816	0.832922	1.05569	1.20219	1.36561	-0.817026	-0.441859	-0.217349	-0.0253574	0.077717	-1.28946	-0.947751	-0.730415	-0.541284	-0.433249	3.66006	3.09919	2.77062	2.37416	2.04674	1.77199	1.46088	0.876805	2.37251	1.87111	1.45774	1.13549	0.857988	0.517496	0.157785	-0.444672	1.90222	1.31674	0.926615	0.551471	0.316785	-0.00189825	-0.362908	-0.903289	0.961022	1.43053	1.7201	-0.311982	0.121621	0.511216	-0.847026	-0.37935	-0.00896509
V300	0.446331	0.825457	1.03993	1.18951	1.31461	-0.81166	-0.45808	-0.243149	-0.111029	0.127315	-1.31948	-0.936563	-0.734285	-0.513955	-0.459021	3.68824	3.13508	2.71576	2.36498	2.0914	1.79147	1.4473	0.842327	2.36684	1.84019	1.45322	1.16328	0.858378	0.540407	0.101525	-0.409124	1.93179	1.29578	0.953651	0.560828	0.317753	-0.0352904	-0.403436	-0.92175	0.985068	1.39065	1.73583	-0.315479	0.153439	0.465061	-0.876946	-0.349161	-0.0168077
V301	0.422506	0.805174	1.03005	1.21451	1.36035	-0.839684	-0.438548	-0.251151	-0.0564373	0.111568	-1.32646	-0.910708	-0.716757	-0.52327	-0.449703	3.68189	3.12077	2.68967	2.41751	2.04367	1.78305	1.45827	0.890003	2.44326	1.82921	1.46824	1.16497	0.854695	0.536612	0.203125	-0.379315	1.89314	1.3342	0.908412	0.61725	0.352819	-0.0149783	-0.392812	-0.948594	0.967039	1.44843	1.70985	-0.320282	0.167589	0.452907	-0.797894	-0.371256	-0.0577397
V302	0.419098	0.81386	1.05538	1.19854	1.28859	-0.805079	-0.434104	-0.226243	-0.0655232	0.095219	-1.31439	-0.921229	-0.734157	-0.51692	-0.419898	3.66595	3.12607	2.7438	2.3867	2.07796	1.75222	1.46823	0.90211	2.42487	1.85224	1.4737	1.1609	0.855918	0.523558	0.161093	-0.418916	1.85737	1.37546	0.938442	0.589671	0.34855	-0.0499599	-0.431665	-0.931699	0.979142	1.43834	1.70887	-0.299901	0.200931	0.451051	-0.774551	-0.392858	-0.0511628
V303	0.444719	0.788828	1.0222	1.23614	1.36913	-0.827251	-0.379832	-0.244966	-0.0732151	0.113877	-1.2999	-0.948382	-0.707251	-0.529776	-0.434571	3.65813	3.02888	2.75213	2.42517	2.0548	1.73616	1.46677	0.858685	2.40195	1.84841	1.42956	1.1503	0.853249	0.522742	0.0899119	-0.370577	1.84146	1.34314	0.941629	0.577357	0.33269	-0.0582615	-0.397339	-0.943186	0.970533	1.40491	1.68805	-0.300293	0.102687	0.497917	-0.844534	-0.356393	-0.0501749
V304	0.439647	0.826603	1.0522	1.23841	1.34275	-0.775127	-0.415543	-0.193982	-0.0584942	0.0960879	-1.26991	-0.953489	-0.790426	-0.548286	-0.433751	3.6753	3.12167	2.71545	2.44457	2.10261	1.77101	1.45743	0.882816	2.4091	1.88287	1.5056	1.18907	0.87964	0.556073	0.162454	-0.412756	1.84921	1.29769	0.935047	0.596949	0.276513	-0.0145874	-0.41117	-0.92515	0.948098	1.40331	1.68697	-0.312782	0.120345	0.485164	-0.828563	-0.372906	-0.0428605
V305	0.426364	0.824976	1.05287	1.18335	1.32949	-0.827566	-0.451673	-0.220537	-0.0721475	0.0813897	-1.32801	-0.931956	-0.765483	-0.569939	-0.444983	3.67128	3.07626	2.7248	2.34736	2.08611	1.73578	1.47804	0.887916	2.42784	1.86856	1.47608	1.18763	0.870302	0.503259	0.171291	-0.417488	1.86826	1.32718	0.950967	0.672129	0.319865	-0.0117328	-0.413176	-0.951276	0.933895	1.41561	1.69313	-0.312172	0.136554	0.513564	-0.850961	-0.366203	-0.111019
V306	0.441642	0.799549	1.04091	1.21521	1.33392	-0.818699	-0.434271	-0.220008	-0.0562166	0.0855394	-1.317	-0.954454	-0.77779	-0.522604	-0.450991	3.68477	3.07983	2.72071	2.39652	2.10882	1.7546	1.42934	0.86663	2.34243	1.86209	1.41613	1.21067	0.852764	0.513896	0.146535	-0.399929	1.85634	1.32014	0.946586	0.616436	0.324492	-0.00110833	-0.434663	-0.897626	0.964559	1.38453	1.76363	-0.314217	0.139136	0.494877	-0.831014	-0.340622	-0.0223331
V307	0.461104	0.821264	1.04491	1.22468	1.33134	-0.825919	-0.433794	-0.226326	-0.0535082	0.108945	-1.31092	-0.945633	-0.748654	-0.535524	-0.467118	3.67395	3.12267	2.74714	2.38526	2.08742	1.76405	1.47653	0.842478	2.36633	1.84269	1.48944	1.1388	0.895003	0.496258	0.136461	-0.398494	1.85549	1.31989	0.910446	0.599827	0.335797	-0.0341316	-0.378779	-0.920913	1.03849	1.38119	1.69661	-0.323592	0.179254	0.500126	-0.813615	-0.360714	-0.0294732
V308	0.449884	0.851849	1.08603	1.22849	1.35893	-0.828626	-0.457782	-0.213771	-0.0691531	0.132689	-1.30637	-0.943516	-0.755049	-0.537098	-0.431949	3.62953	3.13146	2.72895	2.4161	2.09352	1.76387	1.48024	0.85243	2.42725	1.89105	1.47192	1.13487	0.760141	0.536289	0.13352	-0.403618	1.86515	1.31224	0.901562	0.592559	0.343712	-0.0306984	-0.401396	-0.913769	0.989954	1.44376	1.70031	-0.314168	0.131541	0.510529	-0.838925	-0.356501	-0.0412708
V309	0.440051	0.836943	1.02387	1.19546	1.34321	-0.797043	-0.446699	-0.217277	-0.101563	0.09605	-1.31725	-0.944734	-0.767291	-0.53413	-0.44879	3.68007	3.13345	2.74706	2.37028	2.09006	1.71022	1.4564	0.826694	2.43423	1.82529	1.49515	1.16245	0.820393	0.556847	0.170272	-0.400893	1.89755	1.30756	0.906381	0.636623	0.319094	-0.0227304	-0.421557	-0.897238	0.984009	1.41633	1.71016	-0.329228	0.119924	0.478445	-0.787489	-0.379541	-0.0146949
V31	0.455998	0.867588	1.05955	1.2163	1.34632	-0.774188	-0.448215	-0.252113	-0.0543936	0.103436	-1.278	-0.933369	-0.752709	-0.534743	-0.448995	3.69671	3.11254	2.68503	2.34309	2.0949	1.79895	1.42561	0.889658	2.35636	1.85206	1.50543	1.18896	0.838874	0.542106	0.184833	-0.41023	1.87649	1.31486	0.954923	0.602934	0.312953	0.0262948	-0.417957	-0.892806	0.984162	1.38169	1.70001	-0.273541	0.153449	0.493937	-0.798533	-0.385817	0.00304573
V310	0.427139	0.812102	1.0429	1.18987	1.31873	-0.79627	-0.478353	-0.220933	-0.0660399	0.120229	-1.31043	-0.93425	-0.739062	-0.547093	-0.443153	3.64647	3.07502	2.7176	2.43272	2.08321	1.76683	1.45662	0.865248	2.36969	1.86525	1.47771	1.19524	0.856426	0.514502	0.156657	-0.390801	1.88999	1.34388	0.915672	0.563345	0.283303	-0.0159915	-0.417451	-0.900551	0.955547	1.42785	1.70843	-0.330979	0.10789	0.507092	-0.840637	-0.339321	0.0116566
V311	0.439223	0.825894	1.0509	1.22915	1.32344	-0.834064	-0.456471	-0.248064	-0.0449464	0.0831327	-1.32516	-0.923868	-0.727242	-0.482187	-0.449429	3.72122	3.062	2.72565	2.37968	2.05106	1.76704	1.43176	0.814227	2.42333	1.81172	1.457	1.11412	0.85159	0.498805	0.113719	-0.404023	1.863	1.28679	1.01646	0.61557	0.299396	0.0214368	-0.432658	-0.933926	0.967275	1.42887	1.68159	-0.325832	0.176339	0.476191	-0.799427	-0.372395	-0.0049732
V312	0.420866	0.834976	1.04714	1.20847	1.34778	-0.806121	-0.439412	-0.229708	-0.0697785	0.108316	-1.32564	-0.904998	-0.803892	-0.562018	-0.487702	3.67407	3.11986	2.71727	2.38717	2.10597	1.76745	1.47425	0.865243	2.4989	1.85961	1.48561	1.1588	0.797127	0.552076	0.148667	-0.404018	1.79641	1.31342	0.988449	0.631872	0.334777	0.0124644	-0.408598	-0.899865	0.976967	1.42797	1.67917	-0.302318	0.160269	0.481506	-0.798048	-0.364899	-0.018999
V313	0.430881	0.825207	1.03168	1.23627	1.31796	-0.804501	-0.436247	-0.224777	-0.0863586	0.0887486	-1.2827	-0.951733	-0.753248	-0.518888	-0.431245	3.66166	3.10289	2.7217	2.4023	2.09375	1.80469	1.41282	0.895249	2.41662	1.86185	1.50458	1.18558	0.828648	0.543491	0.155296	-0.423151	1.87502	1.30313	0.941716	0.626369	0.328097	-0.045738	-0.390058	-0.904978	1.02917	1.44648	1.71845	-0.299744	0.16778	0.442011	-0.785241	-0.383964	-0.0425403
V314	0.463557	0.802916	1.04513	1.21966	1.30791	-0.816476	-0.443328	-0.214629	-0.073849	0.0645481	-1.32075	-0.918995	-0.759997	-0.524751	-0.465944	3.65147	3.06344	2.73928	2.36455	2.07689	1.7363	1.44994	0.848341	2.4131	1.84921	1.49715	1.16737	0.843875	0.51653	0.197308	-0.362825	1.84035	1.34837	0.939983	0.632948	0.335655	-0.0208134	-0.433183	-0.910735	0.977374	1.44528	1.6866	-0.316515	0.155466	0.506499	-0.842805	-0.324618	0.00779138
V315	0.44701	0.819414	1.04936	1.21577	1.35065	-0.815328	-0.424769	-0.221955	-0.0617462	0.0954466	-1.30509	-0.914697	-0.749226	-0.548348	-0.44645	3.6927	3.09245	2.79153	2.40976	2.05739	1.78716	1.48552	0.865699	2.40191	1.86239	1.49703	1.17407	0.861682	0.503767	0.164427	-0.436764	1.87729	1.35264	0.975149	0.632117	0.334175	-0.0165725	-0.426412	-0.960255	0.979061	1.41047	1.73057	-0.285638	0.11698	0.48473	-0.807255	-0.37351	-0.0174682
V316	0.438717	0.839343	1.03645	1.15948	1.36021	-0.822263	-0.406677	-0.24644	-0.076736	0.0916842	-1.2939	-0.912867	-0.77187	-0.521951	-0.423072	3.69193	3.09475	2.72247	2.43416	2.10787	1.77474	1.46239	0.860572	2.39041	1.82167	1.46025	1.16795	0.851468	0.465962	0.149027	-0.402868	1.84924	1.31539	0.91467	0.575604	0.307708	-0.00105623	-0.429854	-0.922735	0.999073	1.42484	1.67894	-0.299693	0.128063	0.455568	-0.80073	-0.356706	-0.0258903
V317	0.438345	0.78704	1.03686	1.2279	1.32596	-0.810121	-0.426926	-0.263615	-0.0668753	0.0957301	-1.2701	-0.946605	-0.780544	-0.527451	-0.41893	3.65516	3.09754	2.75557	2.3661	2.05354	1.75178	1.46848	0.883236	2.43757	1.86892	1.49574	1.17425	0.824346	0.525171	0.205022	-0.389598	1.83826	1.29687	0.972188	0.651489	0.269389	0.0294602	-0.412841	-0.922	0.984446	1.41309	1.68424	-0.31788	0.122489	0.503373	-0.817776	-0.384516	-0.0236415
V318	0.446041	0.808473	1.01628	1.21452	1.3389	-0.834364	-0.412481	-0.252178	-0.0459279	0.119678	-1.32416	-0.91311	-0.703514	-0.528386	-0.417811	3.6733	3.13397	2.77854	2.36005	2.07437	1.7441	1.44228	0.91014	2.36687	1.84969	1.50583	1.12988	0.900074	0.55171	0.161639	-0.369772	1.87304	1.29235	0.930645	0.611642	0.328641	-0.0121788	-0.389324	-0.911833	0.979827	1.44103	1.67411	-0.32305	0.171198	0.482129	-0.822606	-0.401193	0.00179695
V319	0.432756	0.812671	1.06282	1.24565	1.31396	-0.806801	-0.414428	-0.197527	-0.0727355	0.136121	-1.30637	-0.940714	-0.757239	-0.520941	-0.480509	3.66659	3.093	2.75177	2.40911	2.08716	1.76317	1.45714	0.86408	2.36584	1.84965	1.48636	1.17863	0.837546	0.510373	0.135133	-0.37004	1.90196	1.35223	0.961124	0.645233	0.303796	0.00252932	-0.413174	-0.952997	0.967549	1.45634	1.70916	-0.299221	0.160565	0.449717	-0.822618	-0.374349	-0.00775855
V32	0.447037	0.799032	1.08438	1.22116	1.35725	-0.811178	-0.401184	-0.213614	-0.050822	0.0797004	-1.31673	-0.946214	-0.782183	-0.535194	-0.500562	3.64781	3.11386	2.6887	2.34704	2.10214	1.74607	1.46489	0.863205	2.40498	1.8276	1.47837	1.18655	0.896749	0.497718	0.154115	-0.389024	1.87203	1.36044	0.924371	0.607201	0.27905	-0.0365009	-0.399275	-0.950765	0.995443	1.416	1.71821	-0.296931	0.15673	0.48323	-0.829299	-0.368285	-0.0282549
V320	0.443047	0.859028	1.02231	1.22896	1.34681	-0.821796	-0.42196	-0.226156	-0.0538071	0.0739564	-1.31419	-0.957981	-0.738573	-0.524612	-0.446525	3.62206	3.09043	2.74589	2.38946	2.08819	1.75163	1.45199	0.855446	2.42052	1.81679	1.45925	1.18332	0.853153	0.527911	0.12541	-0.36383	1.85292	1.3117	0.890143	0.539676	0.276078	-0.0054741	-0.43925	-0.932847	0.976715	1.41345	1.70965	-0.344942	0.151961	0.474387	-0.817443	-0.360751	-0.0262125
V321	0.432986	0.816677	1.03625	1.20776	1.36413	-0.803487	-0.42997	-0.22828	-0.0651372	0.118092	-1.3481	-0.918656	-0.745128	-0.559768	-0.413435	3.65318	3.09704	2.7863	2.37441	2.09919	1.78693	1.4486	0.881519	2.38898	1.86372	1.4621	1.1305	0.886025	0.523079	0.108904	-0.414387	1.80094	1.31056	0.894531	0.630768	0.299591	-0.0252811	-0.417015	-0.861169	1.01515	1.45249	1.74376	-0.342186	0.131844	0.451517	-0.845202	-0.351726	-0.013068
V322	0.453087	0.839616	1.07002	1.24524	1.30918	-0.826516	-0.417729	-0.248153	-0.0666515	0.0803382	-1.30246	-0.956983	-0.745988	-0.504657	-0.428645	3.67039	3.11575	2.71677	2.4115	2.07122	1.74172	1.48672	0.884689	2.445	1.83082	1.47139	1.1495	0.877941	0.504432	0.131081	-0.433811	1.8625	1.30951	0.912836	0.649926	0.289336	-0.00944808	-0.421553	-0.922957	0.976771	1.43897	1.70611	-0.260974	0.182027	0.491624	-0.810771	-0.349104	-0.0654543
V323	0.443949	0.854973	1.06339	1.20003	1.31764	-0.819147	-0.442017	-0.227996	-0.0486262	0.117098	-1.29967	-0.946569	-0.789323	-0.513136	-0.444236	3.69704	3.09746	2.71882	2.38504	2.04088	1.75638	1.49078	0.855826	2.38462	1.89298	1.48418	1.18323	0.818673	0.503033	0.175494	-0.415152	1.8465	1.33945	0.944925	0.633513	0.283466	-0.00252833	-0.431926	-0.91901	0.970846	1.43092	1.67648	-0.279103	0.163301	0.488808	-0.81373	-0.368268	-0.0444985
V324	0.457662	0.813775	1.05906	1.23765	1.36696	-0.841293	-0.455241	-0.262316	-0.0711054	0.12054	-1.30118	-0.949602	-0.747497	-0.544293	-0.450968	3.67559	3.1209	2.78834	2.39081	2.05917	1.76546	1.45967	0.888542	2.37851	1.86081	1.46402	1.14524	0.874184	0.536199	0.145587	-0.407711	1.85847	1.34695	0.919261	0.58595	0.321383	0.0010454	-0.413612	-0.876911	0.988655	1.41969	1.71195	-0.303138	0.130087	0.455892	-0.835005	-0.367827	-0.0230471
V325	0.44798	0.831245	1.06495	1.17171	1.31527	-0.775685	-0.404515	-0.250692	-0.0667437	0.0956469	-1.29669	-0.951374	-0.772675	-0.541646	-0.452048	3.72277	3.106	2.68579	2.34487	2.08058	1.77673	1.46758	0.871641	2.41736	1.84468	1.44069	1.15699	0.875371	0.518527	0.147268	-0.408089	1.85155	1.3122	0.908227	0.643662	0.284901	-0.0164812	-0.428301	-0.933957	0.988674	1.4233	1.75748	-0.299998	0.159606	0.477303	-0.805767	-0.393733	-0.0747888
V326	0.425952	0.820631	1.00431	1.18117	1.34071	-0.844761	-0.42898	-0.213555	-0.0965815	0.0806332	-1.29714	-0.906169	-0.796701	-0.503459	-0.460965	3.71356	3.1394	2.62867	2.38632	2.05879	1.74589	1.46259	0.889458	2.43557	1.85377	1.47908	1.1686	0.856381	0.512737	0.13546	-0.416777	1.77896	1.39107	0.956772	0.637098	0.318406	0.000998933	-0.410966	-0.900728	0.94253	1.46056	1.66982	-0.29429	0.161696	0.460046	-0.779158	-0.368007	-0.0341878
V327	0.40579	0.805665	1.05516	1.1698	1.29432	-0.815098	-0.403486	-0.251505	-0.0540741	0.100467	-1.29609	-0.961099	-0.732976	-0.527037	-0.46356	3.66999	3.1334	2.69932	2.36901	2.062	1.76043	1.48525	0.843279	2.4069	1.90668	1.44396	1.13262	0.819254	0.505001	0.183092	-0.375287	1.86795	1.30672	0.938513	0.607287	0.333725	-0.0582496	-0.392105	-0.926894	0.99891	1.43059	1.71694	-0.3359	0.178913	0.483014	-0.831032	-0.37946	-0.00664868
V328	0.442061	0.808208	1.05098	1.24155	1.35433	-0.802048	-0.397588	-0.204223	-0.0646683	0.092048	-1.26835	-0.921858	-0.737765	-0.50788	-0.455813	3.73606	3.11553	2.69684	2.38415	2.09511	1.7689	1.5175	0.873233	2.39929	1.82697	1.50077	1.13778	0.835052	0.495395	0.197546	-0.396428	1.88829	1.32307	0.921834	0.629881	0.351219	-0.029039	-0.469009	-0.920629	0.97984	1.44088	1.7212	-0.338076	0.168035	0.445756	-0.815401	-0.362565	-0.0131671
V329	0.477984	0.835583	1.04014	1.22223	1.34186	-0.800785	-0.44145	-0.177992	-0.0853102	0.13947	-1.29099	-0.947033	-0.781555	-0.502456	-0.48433	3.59754	3.06547	2.78441	2.33282	2.04249	1.75374	1.45975	0.8364	2.46662	1.90199	1.40736	1.16384	0.839779	0.508235	0.141838	-0.41493	1.8438	1.32089	1.03	0.619208	0.294939	0.00316202	-0.409608	-0.922628	0.993379	1.43414	1.65053	-0.294496	0.18166	0.472768	-0.8132	-0.374264	-0.0419147
V33	0.430947	0.846045	1.03221	1.1976	1.35057	-0.799204	-0.405246	-0.25842	-0.0425452	0.0836039	-1.29505	-0.989506	-0.705941	-0.533164	-0.439008	3.67416	3.13855	2.71898	2.36914	2.07988	1.79844	1.48756	0.884522	2.39129	1.84245	1.45025	1.20124	0.845899	0.527355	0.120658	-0.4318	1.80743	1.268	0.949585	0.589407	0.276829	-0.00865837	-0.404146	-0.908838	1.00454	1.41511	1.72655	-0.307791	0.155114	0.456863	-0.831491	-0.362526	-0.0202095
V330	0.420142	0.848256	1.04369	1.19246	1.32036	-0.80183	-0.455188	-0.207093	-0.0812977	0.0787709	-1.28351	-0.980159	-0.768748	-0.486201	-0.435418	3.70165	3.11947	2.76262	2.37014	2.09359	1.73176	1.45529	0.846399	2.40977	1.87959	1.48953	1.16924	0.853011	0.465573	0.140797	-0.396042	1.86799	1.32203	0.973535	0.638048	0.313268	-0.00438571	-0.402367	-0.8708	1.0298	1.42843	1.7186	-0.312722	0.146375	0.509354	-0.831276	-0.365525	-0.0229004
V331	0.455594	0.814357	1.05367	1.20509	1.34016	-0.820916	-0.447675	-0.200546	-0.0525292	0.126542	-1.32326	-0.918754	-0.748516	-0.494257	-0.473692	3.67349	3.09297	2.73932	2.37015	2.06421	1.78747	1.44547	0.851655	2.42561	1.8428	1.43378	1.18151	0.854346	0.531624	0.210818	-0.433099	1.90218	1.32356	0.940283	0.643585	0.277446	-0.0062117	-0.4128	-0.945444	0.975165	1.40278	1.73853	-0.26183	0.17947	0.515718	-0.812416	-0.370477	-0.0137612
V332	0.430843	0.796417	1.05235	1.20795	1.33801	-0.819451	-0.434347	-0.209854	-0.0907431	0.119766	-1.30132	-0.952876	-0.773966	-0.516149	-0.412679	3.64193	3.08094	2.74559	2.36561	2.08147	1.78105	1.47175	0.856888	2.44508	1.84992	1.43589	1.17303	0.845835	0.488634	0.157293	-0.426914	1.86608	1.28663	0.93771	0.621881	0.338062	-0.00813442	-0.405108	-0.942787	0.9982	1.42269	1.74201	-0.304797	0.173995	0.450924	-0.778211	-0.371883	0.0170094
V333	0.443802	0.79705	1.03208	1.21348	1.34159	-0.800103	-0.416232	-0.237242	-0.0781048	0.0884345	-1.29222	-0.973569	-0.748062	-0.503641	-0.459773	3.66265	3.10502	2.70231	2.32836	2.06909	1.77939	1.44887	0.851683	2.39559	1.86613	1.49161	1.12854	0.83234	0.546802	0.159578	-0.418153	1.92598	1.30766	0.970884	0.62037	0.323606	-0.025186	-0.402395	-0.92482	0.987042	1.42528	1.73533	-0.317515	0.15774	0.472435	-0.792007	-0.363362	-0.00496065
V334	0.43915	0.874259	1.02487	1.23528	1.33992	-0.777956	-0.421725	-0.236801	-0.0634714	0.0692917	-1.28364	-0.943114	-0.745331	-0.528252	-0.461262	3.73381	3.13381	2.73367	2.43947	2.09764	1.75237	1.41546	0.837202	2.39228	1.85923	1.48185	1.19345	0.855908	0.515322	0.12258	-0.389133	1.88861	1.27529	0.92224	0.589924	0.296365	0.00736157	-0.435805	-0.895349	0.945433	1.42149	1.733	-0.327302	0.134918	0.458929	-0.806903	-0.314057	-0.0144427
V335	0.449882	0.850966	1.04481	1.17979	1.30714	-0.837541	-0.413586	-0.22698	-0.0906388	0.12755	-1.34534	-0.924836	-0.800916	-0.550508	-0.425774	3.64644	3.17294	2.78377	2.40819	2.05972	1.7953	1.45709	0.840625	2.35829	1.85407	1.43791	1.16934	0.849725	0.529788	0.188269	-0.409795	1.89631	1.31654	0.967095	0.602536	0.324918	-0.0155424	-0.396613	-0.937982	1.01177	1.45009	1.69476	-0.309213	0.155064	0.498334	-0.780888	-0.379804	-0.0368178
V336	0.439144	0.834612	1.07224	1.23196	1.33928	-0.802961	-0.450255	-0.254784	-0.0903903	0.0375394	-1.33263	-0.959556	-0.764247	-0.527172	-0.48016	3.6745	3.10473	2.68887	2.37483	2.06102	1.78127	1.48778	0.8483	2.44073	1.8514	1.47354	1.1401	0.858328	0.52693	0.139334	-0.393425	1.86587	1.29097	0.899156	0.619162	0.335353	-0.0241414	-0.380097	-0.888715	0.979067	1.3635	1.69355	-0.299312	0.16646	0.464078	-0.819814	-0.3308	-0.0721392
V337	0.451465	0.851098	1.05817	1.23976	1.321	-0.798724	-0.388167	-0.285578	-0.044455	0.10033	-1.32255	-0.92115	-0.738867	-0.551643	-0.459928	3.68757	3.12262	2.74451	2.42926	2.07953	1.73801	1.47651	0.881336	2.37288	1.85409	1.49566	1.15708	0.864918	0.537316	0.161306	-0.401991	1.87979	1.2836	0.97516	0.586316	0.323427	0.0016941	-0.39298	-0.874579	1.0108	1.40554	1.7047	-0.318094	0.189586	0.477144	-0.817749	-0.359284	-0.05028
V338	0.445631	0.775731	1.07116	1.20123	1.36851	-0.785066	-0.434279	-0.243033	-0.0836741	0.0904929	-1.31056	-0.929073	-0.73157	-0.574005	-0.444089	3.68921	3.16884	2.74628	2.40266	2.08901	1.7544	1.42828	0.837315	2.42087	1.79676	1.47525	1.15206	0.827952	0.536538	0.179632	-0.392647	1.86918	1.34913	0.911509	0.611396	0.307118	-0.0345643	-0.385899	-0.929436	0.976602	1.4397	1.71668	-0.301605	0.155689	0.49148	-0.793866	-0.3181	-0.0416166
V339	0.443983	0.830987	1.03251	1.18008	1.30206	-0.805752	-0.432361	-0.223047	-0.0958273	0.141398	-1.29383	-0.955995	-0.788101	-0.516245	-0.444303	3.65498	3.08978	2.73385	2.38742	2.08494	1.77789	1.45085	0.860609	2.42628	1.93034	1.46505	1.1891	0.826078	0.49321	0.0896401	-0.419273	1.86881	1.28053	0.988261	0.576912	0.279017	-0.00345233	-0.443826	-0.902568	1.01599	1.40973	1.72046	-0.332391	0.16733	0.471116	-0.7863	-0.328472	0.0080053
V34	0.45707	0.817253	1.03546	1.20916	1.34226	-0.829133	-0.433658	-0.222386	-0.106194	0.0879043	-1.30211	-0.916012	-0.76454	-0.513655	-0.428438	3.72305	3.07846	2.69997	2.39424	2.05773	1.74295	1.45565	0.838213	2.42628	1.86206	1.4838	1.15656	0.825606	0.516037	0.187214	-0.411699	1.90097	1.30184	0.959817	0.582136	0.324067	-0.0137823	-0.417426	-0.913881	0.997103	1.44474	1.70649	-0.310903	0.173579	0.472274	-0.853134	-0.371671	-0.0766605
V340	0.444701	0.83489	1.03695	1.2368	1.34287	-0.794912	-0.398485	-0.231283	-0.00751722	0.100304	-1.28415	-0.926563	-0.707067	-0.528736	-0.44433	3.71522	3.10638	2.6769	2.39127	2.04053	1.79932	1.47229	0.86127	2.42597	1.86892	1.45803	1.16533	0.874777	0.581038	0.152276	-0.412367	1.87801	1.29781	0.916549	0.568336	0.347903	0.000271956	-0.429259	-0.922378	1.01341	1.43681	1.69107	-0.290908	0.141943	0.454336	-0.816597	-0.366648	-0.041044
V341	0.44592	0.821028	1.05434	1.2197	1.32009	-0.834924	-0.424787	-0.231554	-0.0372489	0.109387	-1.31042	-0.955977	-0.757746	-0.505444	-0.431203	3.6616	3.11523	2.73136	2.43449	2.06435	1.76212	1.4972	0.840069	2.45986	1.92227	1.5322	1.14633	0.802462	0.514277	0.156569	-0.415416	1.8801	1.33031	0.986035	0.622144	0.335227	-0.0222128	-0.390766	-0.943196	0.962466	1.43984	1.66952	-0.31124	0.145014	0.489356	-0.811088	-0.375325	-0.0312446
V342	0.43668	0.819932	1.01691	1.2245	1.28886	-0.787984	-0.429466	-0.204853	-0.104051	0.075604	-1.30034	-0.959881	-0.779668	-0.504365	-0.482719	3.67259	3.15197	2.74513	2.39607	2.05724	1.7874	1.46091	0.853298	2.41956	1.8391	1.47203	1.16009	0.816052	0.530853	0.0781667	-0.425882	1.86442	1.27556	0.92416	0.563373	0.270281	0.00734791	-0.46236	-0.944234	0.971532	1.42926	1.7227	-0.261114	0.119261	0.502817	-0.830888	-0.38428	-0.0501072
V343	0.440363	0.761865	1.0717	1.24592	1.32652	-0.821493	-0.425298	-0.202475	-0.088718	0.0775828	-1.32556	-0.948241	-0.740095	-0.508019	-0.454389	3.6664	3.10511	2.78659	2.38153	2.08374	1.80564	1.44972	0.860828	2.45226	1.81084	1.44482	1.18821	0.915572	0.500679	0.163508	-0.397115	1.86604	1.3385	0.952532	0.59446	0.308972	0.00815125	-0.431718	-0.883289	0.99775	1.40389	1.72461	-0.35207	0.111635	0.475493	-0.81155	-0.337209	-0.0382024
V344	0.433081	0.839811	1.06995	1.2092	1.31912	-0.815372	-0.456836	-0.220137	-0.0747363	0.0870101	-1.301	-0.958733	-0.735683	-0.511044	-0.434326	3.6529	3.1185	2.79845	2.40968	2.04077	1.73335	1.44252	0.859904	2.41886	1.8604	1.46936	1.12592	0.811345	0.515382	0.1634	-0.358107	1.89195	1.31185	0.948178	0.58268	0.312242	-0.0204286	-0.439494	-0.87326	1.01537	1.42397	1.69627	-0.330786	0.169446	0.455547	-0.797734	-0.357327	-0.0269055
V345	0.457443	0.810021	1.04381	1.16492	1.34602	-0.793106	-0.407184	-0.212129	-0.0517818	0.101813	-1.30294	-0.932272	-0.777412	-0.543174	-0.466508	3.72061	3.0925	2.69509	2.40495	2.05397	1.75142	1.4634	0.901923	2.38756	1.88261	1.43767	1.19738	0.874196	0.541253	0.14499	-0.392693	1.87678	1.28657	0.9467	0.649572	0.31635	-0.0360456	-0.367103	-0.892037	1.00055	1.40612	1.71555	-0.327011	0.156779	0.490498	-0.811627	-0.419068	0.0154694
V346	0.415723	0.824931	1.01999	1.21056	1.32782	-0.809347	-0.456742	-0.243871	-0.0579936	0.121362	-1.27845	-0.962146	-0.748116	-0.510661	-0.399861	3.67856	3.07594	2.72971	2.35986	2.10511	1.78051	1.44192	0.864047	2.39516	1.86931	1.49552	1.11511	0.838552	0.509746	0.13619	-0.425167	1.92104	1.29831	0.904867	0.588922	0.288348	0.00839285	-0.431126	-0.884617	0.958514	1.44019	1.71484	-0.310476	0.140828	0.46732	-0.845392	-0.332909	-0.0271707
V347	0.42413	0.823386	1.06712	1.21502	1.34651	-0.800918	-0.440788	-0.225278	-0.0751923	0.130879	-1.3081	-0.984954	-0.758418	-0.514219	-0.457844	3.6703	3.096	2.66525	2.3563	2.09112	1.77066	1.43585	0.873519	2.36141	1.82211	1.4722	1.12998	0.829204	0.481392	0.169081	-0.392474	1.87244	1.32062	0.904976	0.611773	0.311365	-0.0237465	-0.367615	-0.894809	0.982155	1.39563	1.70937	-0.305674	0.13724	0.46966	-0.799638	-0.345459	-0.0483938
V348	0.445902	0.804822	1.07389	1.21786	1.32075	-0.840561	-0.42122	-0.235325	-0.0521015	0.0884549	-1.30215	-0.916082	-0.752468	-0.500961	-0.430437	3.66688	3.11762	2.73913	2.40677	2.06465	1.753	1.4531	0.848396	2.34988	1.82399	1.45745	1.17687	0.800612	0.517149	0.167358	-0.382672	1.8431	1.28969	0.946039	0.629387	0.287494	-0.00237749	-0.444016	-0.931221	1.01224	1.413	1.72932	-0.284603	0.15812	0.471837	-0.788662	-0.363961	-0.0314127
V349	0.426517	0.84123	1.08588	1.2185	1.34728	-0.820575	-0.455041	-0.231844	-0.0593372	0.123587	-1.31469	-0.943523	-0.772141	-0.584865	-0.431281	3.6016	3.0821	2.70687	2.37413	2.10006	1.72957	1.42846	0.879252	2.38885	1.84308	1.47117	1.14983	0.855356	0.512019	0.17484	-0.398307	1.87274	1.28915	0.913968	0.6654	0.330997	-0.0164243	-0.409173	-0.908393	0.970618	1.3713	1.74601	-0.306531	0.141047	0.497465	-0.798504	-0.345734	-0.00908975
V35	0.426583	0.872261	1.03323	1.16775	1.33748	-0.8354	-0.4094	-0.256014	-0.129059	0.0700801	-1.32509	-0.940903	-0.754958	-0.541048	-0.42081	3.69675	3.07539	2.70388	2.35837	2.07019	1.81298	1.44117	0.893096	2.41958	1.90202	1.48505	1.16859	0.835286	0.531533	0.210819	-0.407469	1.86246	1.28344	0.958439	0.637881	0.30734	-0.0127553	-0.381935	-0.918685	0.984793	1.40812	1.74916	-0.354837	0.157941	0.487647	-0.828217	-0.354401	-0.0421542
V350	0.434723	0.808862	1.02832	1.20331	1.33966	-0.812339	-0.492035	-0.287852	-0.0528614	0.0976335	-1.31999	-0.941953	-0.765472	-0.539726	-0.462815	3.68804	3.172	2.73064	2.37377	2.06048	1.71671	1.46644	0.877053	2.38482	1.85224	1.48551	1.13258	0.82479	0.538045	0.143248	-0.407275	1.8434	1.28287	0.969387	0.595932	0.306916	-0.0430839	-0.429302	-0.909453	0.976999	1.414	1.6884	-0.320167	0.148884	0.452995	-0.792378	-0.357514	-0.046297
V351	0.448986	0.803127	1.07004	1.21877	1.3324	-0.811323	-0.413967	-0.24502	-0.0418014	0.0898409	-1.29226	-0.981913	-0.727855	-0.536956	-0.42154	3.70686	3.1665	2.76738	2.37573	2.0385	1.74959	1.44477	0.872751	2.43113	1.84886	1.48342	1.17143	0.789258	0.504633	0.147826	-0.38597	1.88533	1.34608	0.934356	0.620423	0.31407	-0.0190966	-0.407011	-0.926356	0.97437	1.44634	1.68657	-0.289872	0.190233	0.467621	-0.832432	-0.326492	-0.0258811
V352	0.421849	0.803228	1.05539	1.18774	1.32563	-0.788654	-0.431956	-0.232352	-0.0673458	0.0621006	-1.30586	-0.926055	-0.765755	-0.490958	-0.438257	3.6599	3.10309	2.73673	2.3992	2.05347	1.77557	1.48842	0.845326	2.44099	1.86234	1.47707	1.16345	0.832731	0.545545	0.185858	-0.413136	1.86508	1.30279	0.971705	0.635755	0.318275	-0.0561391	-0.354715	-0.911052	0.981731	1.40755	1.69842	-0.332367	0.171277	0.480665	-0.823171	-0.343222	-0.00651782
V353	0.439665	0.824497	1.0444	1.19678	1.32466	-0.817782	-0.42517	-0.222207	-0.0708307	0.1227	-1.32129	-0.943346	-0.751557	-0.526236	-0.428408	3.66413	3.07818	2.65235	2.43898	2.05776	1.78974	1.46298	0.851644	2.41326	1.89146	1.4444	1.12563	0.809493	0.461082	0.174215	-0.40199	1.84691	1.31901	0.970275	0.648296	0.315908	-0.00608235	-0.411128	-0.98367	0.995443	1.45424	1.70616	-0.308975	0.151154	0.507675	-0.822611	-0.375312	-0.00579914
V354	0.439095	0.837093	1.06837	1.20353	1.3511	-0.829831	-0.458033	-0.197878	-0.0844587	0.111417	-1.28821	-0.929514	-0.742146	-0.511093	-0.444899	3.66922	3.08983	2.75856	2.37162	2.08286	1.75005	1.48869	0.887364	2.38102	1.83891	1.46356	1.11677	0.864209	0.531898	0.142228	-0.401578	1.85728	1.32246	0.960869	0.616459	0.316757	-0.00710671	-0.410194	-0.908089	0.970736	1.44048	1.70038	-0.343844	0.143535	0.472171	-0.797784	-0.357025	-0.00797325
V355	0.422672	0.828611	1.03181	1.16955	1.30486	-0.844906	-0.430417	-0.192883	-0.0815488	0.0945174	-1.31962	-0.946568	-0.72819	-0.530761	-0.466838	3.67018	3.12441	2.72454	2.40967	2.09796	1.75969	1.45059	0.850351	2.45376	1.82875	1.44414	1.16998	0.868142	0.520219	0.150328	-0.398989	1.8798	1.27047	0.911353	0.59079	0.275765	-0.00637731	-0.456804	-0.900593	0.982759	1.40144	1.72182	-0.301903	0.170153	0.466557	-0.810178	-0.35998	-0.0285792
V356	0.42333	0.823587	1.03305	1.23637	1.30861	-0.819359	-0.424728	-0.251241	-0.0981175	0.137676	-1.30759	-0.949158	-0.76663	-0.510854	-0.462099	3.59962	3.11233	2.70904	2.36892	2.07556	1.77858	1.45243	0.896424	2.40221	1.88946	1.46389	1.17199	0.853395	0.522056	0.11529	-0.388345	1.88365	1.31233	0.95523	0.597986	0.285747	-0.00239044	-0.396685	-0.904834	0.96713	1.47331	1.68099	-0.31697	0.129969	0.476624	-0.820829	-0.370259	-0.042092
V357	0.434553	0.833184	1.06772	1.21853	1.35001	-0.811242	-0.455905	-0.240003	-0.0786201	0.0946478	-1.31305	-0.967495	-0.73813	-0.532579	-0.489554	3.64678	3.13872	2.74959	2.38791	2.08818	1.76454	1.48815	0.881537	2.40018	1.87932	1.46779	1.16683	0.876881	0.536486	0.125597	-0.413624	1.87262	1.32513	0.979948	0.589376	0.274505	0.00175497	-0.435334	-0.895851	0.967621	1.46319	1.69132	-0.327061	0.102654	0.445327	-0.818896	-0.361654	-0.00383093
V358	0.453295	0.807129	1.0349	1.23741	1.3679	-0.807445	-0.409988	-0.259406	-0.0585439	0.086492	-1.27105	-0.942952	-0.754427	-0.539962	-0.45639	3.66792	3.10972	2.71898	2.39432	2.10083	1.75214	1.48008	0.83635	2.40612	1.84066	1.43382	1.14878	0.851335	0.499502	0.102068	-0.346988	1.81638	1.36588	0.966824	0.565926	0.258892	-0.0329454	-0.429967	-0.954394	1.01769	1.36754	1.67889	-0.317029	0.123672	0.442613	-0.829247	-0.354259	-0.0752864
V359	0.426565	0.814835	1.06285	1.21762	1.33601	-0.786024	-0.457759	-0.274907	-0.0740635	0.103523	-1.28771	-0.949196	-0.755472	-0.499454	-0.402753	3.64731	3.09285	2.6696	2.40415	2.10856	1.73799	1.44447	0.840206	2.40378	1.84341	1.52301	1.16147	0.796135	0.482263	0.157291	-0.412043	1.83477	1.29813	0.890962	0.61133	0.300337	-0.0465679	-0.397223	-0.894034	1.0399	1.40548	1.71228	-0.310022	0.14151	0.4981	-0.806391	-0.335713	-0.0366289
V36	0.441792	0.821384	1.10087	1.19396	1.33439	-0.798052	-0.439204	-0.186377	-0.0852174	0.0976303	-1.30166	-0.972743	-0.731971	-0.54305	-0.450089	3.6909	3.07968	2.75918	2.3974	2.05969	1.78273	1.45699	0.839488	2.40283	1.84746	1.4307	1.20095	0.811633	0.501018	0.189817	-0.355797	1.89158	1.32939	0.986878	0.648025	0.310821	-0.0359589	-0.436495	-0.909529	0.979751	1.41868	1.72031	-0.298279	0.175686	0.48505	-0.817055	-0.361299	-0.0353915
V360	0.429775	0.785091	1.03622	1.20667	1.36455	-0.809596	-0.410399	-0.265437	-0.100264	0.0917862	-1.28555	-0.947811	-0.77753	-0.510876	-0.423954	3.66601	3.0667	2.73679	2.37669	2.0717	1.74791	1.48173	0.875631	2.4037	1.82679	1.45247	1.13408	0.874328	0.548005	0.199202	-0.407624	1.9134	1.33203	0.883109	0.615345	0.298998	0.00520734	-0.365589	-0.932302	0.994086	1.45882	1.67785	-0.309237	0.153787	0.496617	-0.776369	-0.3501	-0.0171014
V361	0.436055	0.834113	1.04106	1.20758	1.33929	-0.815413	-0.430118	-0.240118	-0.0395259	0.0900982	-1.30769	-0.9792	-0.716457	-0.542268	-0.470684	3.64567	3.14981	2.77506	2.38693	2.0902	1.76324	1.44965	0.873674	2.41814	1.85474	1.48678	1.16317	0.838593	0.554185	0.149861	-0.345506	1.87618	1.32771	0.914976	0.634738	0.326924	-0.0115458	-0.423253	-0.907589	1.00524	1.43947	1.7172	-0.297878	0.159099	0.487705	-0.835519	-0.327424	-0.0191794
V362	0.418611	0.820456	1.02702	1.23078	1.31559	-0.828352	-0.416214	-0.220943	-0.0905923	0.109535	-1.31551	-0.940964	-0.794946	-0.489429	-0.430057	3.67973	3.12624	2.71847	2.37439	2.09525	1.76329	1.47663	0.880916	2.4034	1.90907	1.4878	1.1075	0.812045	0.565538	0.135907	-0.396233	1.88671	1.34204	0.96724	0.57152	0.299423	0.0386401	-0.414433	-0.944686	0.986889	1.39017	1.74775	-0.303502	0.17017	0.4587	-0.801872	-0.366204	-0.0162831
V363	0.45181	0.84733	1.05447	1.2435	1.33033	-0.834335	-0.43795	-0.234697	-0.0692165	0.120942	-1.31896	-0.935284	-0.707956	-0.529195	-0.475503	3.73902	3.14205	2.73208	2.34757	2.07814	1.73899	1.47313	0.825613	2.39263	1.85898	1.46583	1.1604	0.857599	0.566534	0.113711	-0.375256	1.87533	1.26849	0.946809	0.60173	0.355141	0.00498946	-0.37451	-0.855168	0.966396	1.4106	1.72325	-0.275857	0.119101	0.530023	-0.791407	-0.344259	-0.00770161
V364	0.423629	0.852352	1.05192	1.15334	1.3061	-0.823379	-0.41407	-0.220858	-0.0616267	0.113331	-1.30947	-0.933134	-0.754632	-0.50752	-0.436342	3.66825	3.13907	2.70445	2.35078	2.08818	1.78887	1.45094	0.860316	2.37627	1.84583	1.48566	1.12443	0.834466	0.596329	0.161454	-0.372802	1.88562	1.3093	0.963968	0.575812	0.306335	-0.00364231	-0.42211	-0.89863	0.975687	1.40606	1.67778	-0.332118	0.195533	0.503172	-0.832546	-0.340868	-0.0216658
V365	0.427781	0.826536	1.05757	1.20449	1.33138	-0.824	-0.437891	-0.206113	-0.047592	0.0642241	-1.32906	-0.956955	-0.729611	-0.527753	-0.482551	3.66595	3.11019	2.70579	2.36873	2.1037	1.71734	1.44367	0.881074	2.40716	1.84288	1.46933	1.1153	0.867522	0.532873	0.135679	-0.415964	1.85425	1.33843	0.938178	0.58842	0.288408	0.022031	-0.380798	-0.95614	0.980925	1.42952	1.69826	-0.275276	0.187189	0.496419	-0.810733	-0.314788	-0.0316202
V366	0.430034	0.859215	1.02302	1.19475	1.35912	-0.805466	-0.419247	-0.217677	-0.0928885	0.0648604	-1.32005	-0.937453	-0.763688	-0.550774	-0.474845	3.6881	3.16239	2.72928	2.35033	2.01596	1.81352	1.48159	0.844893	2.46075	1.82381	1.47226	1.18216	0.798604	0.503077	0.188676	-0.428587	1.87025	1.29837	0.905417	0.600409	0.328023	0.0208345	-0.43348	-0.915886	0.968119	1.4239	1.71948	-0.282366	0.133485	0.469394	-0.82603	-0.354599	-0.0184673
V367	0.44776	0.804846	1.02695	1.18094	1.31533	-0.816538	-0.441104	-0.248495	-0.0812231	0.110761	-1.30978	-0.90027	-0.765567	-0.516916	-0.449536	3.72345	3.07966	2.7128	2.38855	2.1248	1.74846	1.45069	0.821828	2.43976	1.8614	1.46756	1.19068	0.854423	0.525582	0.171462	-0.39382	1.86454	1.31304	0.935672	0.619753	0.334814	-0.0199581	-0.442811	-0.871453	0.999764	1.45525	1.72331	-0.302493	0.166152	0.470217	-0.864382	-0.372649	-0.0191565
V368	0.42002	0.808564	1.00997	1.19806	1.30217	-0.799909	-0.441535	-0.260591	-0.0858056	0.0918642	-1.29591	-0.952149	-0.765301	-0.520142	-0.405603	3.69772	3.18233	2.74942	2.35059	2.0491	1.79054	1.49305	0.858948	2.41793	1.84597	1.4641	1.15908	0.845236	0.486848	0.133279	-0.370165	1.84702	1.34552	0.938546	0.650109	0.262113	-0.0124581	-0.40529	-0.896808	0.962998	1.44016	1.7152	-0.280352	0.134846	0.439548	-0.779349	-0.334204	-0.0668153
V369	0.453944	0.843664	1.0368	1.21751	1.31987	-0.81129	-0.402105	-0.234302	-0.0726001	0.102425	-1.29674	-0.949926	-0.729643	-0.517209	-0.477733	3.67249	3.07002	2.74072	2.35253	2.08093	1.75729	1.44698	0.864763	2.40769	1.87881	1.4738	1.15817	0.833962	0.502113	0.125105	-0.419529	1.84514	1.33383	0.974865	0.580396	0.294367	0.0339955	-0.418818	-0.945681	1.00716	1.44204	1.70072	-0.308842	0.207464	0.490761	-0.796992	-0.36942	0.00267691
V37	0.456478	0.826713	1.0757	1.19624	1.36022	-0.826313	-0.433173	-0.254977	-0.11365	0.112029	-1.31822	-0.941345	-0.762493	-0.513235	-0.401407	3.71994	3.09631	2.67871	2.43216	2.06019	1.78351	1.46126	0.870149	2.38105	1.87197	1.49054	1.19415	0.857436	0.510637	0.153193	-0.41098	1.85525	1.33799	0.921179	0.631831	0.375571	-0.0318147	-0.426707	-0.916108	0.99337	1.40941	1.69442	-0.289139	0.161527	0.505555	-0.796693	-0.408253	-0.0304134
V370	0.412711	0.810664	1.01169	1.17043	1.29321	-0.813311	-0.434961	-0.24112	-0.0451867	0.0832781	-1.31283	-0.951507	-0.753528	-0.558543	-0.456663	3.68343	3.10546	2.69588	2.3905	2.11474	1.75064	1.44844	0.855167	2.40501	1.79206	1.47255	1.11777	0.83132	0.569034	0.181141	-0.405633	1.87101	1.33338	0.92555	0.601694	0.279101	-0.0161199	-0.407326	-0.909406	1.01627	1.43367	1.71613	-0.344755	0.187163	0.508613	-0.842929	-0.377272	-0.0308868
V371	0.422911	0.81359	1.02597	1.22281	1.31151	-0.807276	-0.40925	-0.269194	-0.067691	0.0798205	-1.28098	-0.907085	-0.768504	-0.501179	-0.457267	3.73139	3.10854	2.69461	2.42523	2.07766	1.76909	1.43032	0.842477	2.40795	1.86053	1.48687	1.1886	0.830433	0.552217	0.134083	-0.38553	1.83682	1.30144	0.925015	0.619163	0.291305	0.0198089	-0.383388	-0.919506	0.980388	1.41712	1.70017	-0.337219	0.142801	0.489045	-0.833255	-0.361043	-0.056069
V372	0.433544	0.808511	1.07168	1.17757	1.31725	-0.797188	-0.42599	-0.24827	-0.0676945	0.124129	-1.32829	-0.953141	-0.788209	-0.560788	-0.463108	3.75292	3.07729	2.72636	2.38969	2.06381	1.738	1.44329	0.853742	2.42348	1.92451	1.4262	1.17212	0.840189	0.556955	0.162502	-0.395643	1.88909	1.32699	0.927623	0.605144	0.291441	-0.020329	-0.392556	-0.892195	0.985619	1.3556	1.72145	-0.321432	0.144548	0.470614	-0.839763	-0.360762	-0.0266251
V373	0.438399	0.829178	1.04198	1.27438	1.37876	-0.819838	-0.434722	-0.262456	-0.063385	0.0858212	-1.2952	-0.954148	-0.748707	-0.50737	-0.395796	3.6465	3.15613	2.66424	2.41175	2.04028	1.71195	1.47998	0.870844	2.42327	1.84314	1.49628	1.14851	0.896468	0.547015	0.145006	-0.383741	1.904	1.23208	0.956967	0.63948	0.261368	0.00297436	-0.416055	-0.92024	1.01603	1.43205	1.77612	-0.311354	0.183257	0.508888	-0.826444	-0.375283	-0.0623707
V374	0.422191	0.836631	1.05776	1.21262	1.32411	-0.827453	-0.386868	-0.23922	-0.0723307	0.0878579	-1.30686	-0.906307	-0.736665	-0.542783	-0.44621	3.67916	3.07819	2.68582	2.3821	2.08136	1.71862	1.44462	0.882627	2.37566	1.83685	1.48162	1.22144	0.831479	0.523561	0.15188	-0.390703	1.83132	1.37685	0.943375	0.65617	0.32364	-0.0226001	-0.384522	-0.930887	0.957155	1.46582	1.7315	-0.297319	0.124303	0.469553	-0.812277	-0.349911	-0.0216702
V375	0.453587	0.784139	1.05391	1.22931	1.32256	-0.815087	-0.467103	-0.246081	-0.0737329	0.104104	-1.30287	-0.929972	-0.768528	-0.533983	-0.425736	3.66743	3.16	2.72186	2.37854	2.10702	1.76347	1.43512	0.839277	2.45575	1.89372	1.43005	1.17375	0.823068	0.577423	0.168495	-0.403909	1.93429	1.30759	0.943392	0.601053	0.34331	0.0199955	-0.41973	-0.922472	0.98284	1.44311	1.70991	-0.251385	0.173737	0.487843	-0.808068	-0.332899	-0.00508314
V376	0.446648	0.81879	1.07006	1.18866	1.34201	-0.78358	-0.441008	-0.211053	-0.0697439	0.103122	-1.33311	-0.947565	-0.789789	-0.517787	-0.425835	3.69666	3.08653	2.72329	2.38496	2.08089	1.75037	1.48102	0.836663	2.37416	1.80669	1.52322	1.15744	0.826011	0.532558	0.139548	-0.375467	1.8889	1.33685	0.924251	0.634259	0.265576	-0.023415	-0.449655	-0.887628	0.987073	1.42911	1.74562	-0.304401	0.147374	0.512781	-0.824822	-0.318069	-0.00476534
V377	0.449497	0.851151	1.04768	1.2245	1.33365	-0.841576	-0.446821	-0.205105	-0.0628367	0.11099	-1.30198	-0.92947	-0.772888	-0.475492	-0.450339	3.6757	3.10282	2.7242	2.35026	2.08834	1.79614	1.4377	0.839161	2.39723	1.82168	1.50096	1.11657	0.840518	0.547887	0.134472	-0.410646	1.91161	1.26485	0.905931	0.583282	0.346265	-0.00219954	-0.419083	-0.904758	0.98584	1.40439	1.72803	-0.344934	0.196413	0.50779	-0.795535	-0.353006	-0.0207667
V378	0.465019	0.825856	1.02397	1.20171	1.32119	-0.784903	-0.410908	-0.227875	-0.013937	0.114779	-1.31005	-0.953995	-0.725394	-0.553455	-0.417987	3.67893	3.04685	2.66152	2.37873	2.08234	1.76319	1.45754	0.905118	2.42029	1.86094	1.48356	1.17301	0.839522	0.543657	0.193545	-0.410762	1.87407	1.31291	0.951386	0.635074	0.284048	-0.00165731	-0.442643	-0.95382	0.996604	1.41216	1.71105	-0.321659	0.168344	0.45485	-0.839103	-0.358728	-0.0415898
V379	0.403891	0.846905	1.05923	1.20194	1.35848	-0.813462	-0.431198	-0.189575	-0.0537627	0.118196	-1.29048	-0.943931	-0.794924	-0.529437	-0.469168	3.67111	3.11497	2.70774	2.37679	2.13266	1.80949	1.4269	0.88429	2.44362	1.84833	1.44163	1.15478	0.869784	0.521438	0.15494	-0.352523	1.81276	1.34338	0.934759	0.590623	0.304905	-0.026922	-0.401471	-0.910079	0.948304	1.48038	1.73106	-0.318192	0.150629	0.499844	-0.800218	-0.408577	0.00653128
V38	0.466143	0.80824	1.0432	1.22053	1.36413	-0.79316	-0.443456	-0.238295	-0.0760984	0.0981668	-1.31646	-0.922478	-0.717836	-0.511386	-0.405559	3.65396	3.08852	2.73846	2.4107	2.06137	1.81843	1.4544	0.861528	2.41745	1.82356	1.46753	1.1852	0.827947	0.498761	0.152585	-0.381473	1.8328	1.34117	0.930058	0.570927	0.282639	-0.034582	-0.479065	-0.922476	0.996016	1.43842	1.72196	-0.344256	0.188544	0.51524	-0.800992	-0.352083	-0.0299715
V380	0.435346	0.863793	1.03568	1.25573	1.30765	-0.824003	-0.455917	-0.245435	-0.0780301	0.121721	-1.31194	-0.918383	-0.721677	-0.517345	-0.433302	3.65246	3.10621	2.73964	2.41788	2.08187	1.74137	1.43897	0.858705	2.42457	1.89025	1.45892	1.15832	0.854598	0.509932	0.140419	-0.39873	1.84269	1.27055	0.948389	0.628787	0.334103	0.00971743	-0.433168	-0.896277	0.969253	1.38938	1.69485	-0.318573	0.143559	0.489116	-0.814761	-0.357258	-0.0637177
V381	0.45338	0.853125	1.04751	1.21922	1.32643	-0.831049	-0.415364	-0.234604	-0.0599036	0.112416	-1.32312	-0.953014	-0.764685	-0.517831	-0.457823	3.70217	3.0913	2.7229	2.38324	2.10478	1.76394	1.46817	0.862836	2.39173	1.8398	1.45689	1.14295	0.851168	0.550917	0.205527	-0.401173	1.8963	1.32515	0.958562	0.618612	0.303909	-0.00592782	-0.402501	-0.929296	0.97515	1.36558	1.69105	-0.296941	0.131998	0.525544	-0.844777	-0.395269	-0.0442981
V382	0.428939	0.862736	1.04535	1.19338	1.36204	-0.811217	-0.432901	-0.206687	-0.0350241	0.113129	-1.30882	-0.930337	-0.767158	-0.509863	-0.431766	3.68873	3.13515	2.7061	2.40941	2.0808	1.772	1.43856	0.863266	2.42152	1.84309	1.47363	1.15069	0.900463	0.473382	0.156373	-0.421263	1.84482	1.32218	0.96817	0.579915	0.298282	-0.0176609	-0.427059	-0.94884	0.985042	1.43524	1.73037	-0.286912	0.144608	0.458106	-0.84307	-0.391333	0.0274664
V383	0.441272	0.81865	1.05333	1.23222	1.32714	-0.798992	-0.436906	-0.228975	-0.027295	0.0648107	-1.31231	-0.964686	-0.727696	-0.536506	-0.447135	3.66229	3.15984	2.70217	2.381	2.06715	1.74558	1.46686	0.829224	2.41728	1.8594	1.50051	1.15685	0.866934	0.510714	0.14134	-0.420444	1.87434	1.35402	0.953694	0.589728	0.301853	-0.0441256	-0.449343	-0.928115	1.00929	1.43542	1.69282	-0.342752	0.212213	0.484988	-0.811082	-0.332295	-0.0436037
V384	0.421648	0.865002	1.05037	1.24255	1.34923	-0.825156	-0.396407	-0.245062	-0.0806382	0.109257	-1.298	-0.964643	-0.752537	-0.522964	-0.433908	3.65668	3.04802	2.75239	2.41135	2.0863	1.7425	1.46463	0.829676	2.48235	1.86004	1.4636	1.12459	0.82133	0.537396	0.173696	-0.415112	1.89054	1.34415	0.962999	0.622338	0.319852	-0.00743333	-0.410037	-0.911945	1.02998	1.39451	1.69052	-0.33149	0.135858	0.479655	-0.794083	-0.339407	-0.0620868
V385	0.448982	0.832698	1.07184	1.23419	1.34307	-0.803989	-0.401789	-0.224647	-0.087171	0.106513	-1.30398	-0.928822	-0.791116	-0.542843	-0.459526	3.64749	3.14592	2.75816	2.38847	2.0323	1.77395	1.45036	0.902403	2.40967	1.82926	1.46962	1.16338	0.785667	0.530892	0.154733	-0.376384	1.85686	1.36295	0.951965	0.617439	0.295242	0.00835153	-0.473044	-0.922133	0.994058	1.3564	1.69299	-0.289268	0.192835	0.468202	-0.794737	-0.357083	-0.0332006
V386	0.447801	0.811426	1.04036	1.21575	1.34966	-0.80833	-0.447252	-0.259392	-0.0534969	0.0808183	-1.2761	-0.953595	-0.741077	-0.522579	-0.431592	3.64674	3.09728	2.72701	2.41641	2.07503	1.76309	1.44872	0.884859	2.3877	1.80019	1.46331	1.1685	0.827108	0.56362	0.171088	-0.411236	1.90583	1.33213	0.960345	0.583249	0.338455	0.00254765	-0.404318	-0.886918	0.997767	1.42946	1.72774	-0.328561	0.120966	0.479506	-0.811585	-0.380656	0.0164213
V387	0.469064	0.826811	1.02363	1.18147	1.38423	-0.796136	-0.449841	-0.210999	-0.0746225	0.111121	-1.29325	-0.94846	-0.739106	-0.5275	-0.490659	3.64101	3.11281	2.71535	2.41757	2.06039	1.80856	1.46097	0.894745	2.45262	1.79951	1.46595	1.13918	0.844327	0.501894	0.150072	-0.400441	1.8341	1.30242	0.909861	0.606335	0.246382	-0.00743416	-0.447443	-0.928862	0.991334	1.44747	1.7306	-0.30513	0.132756	0.462041	-0.869631	-0.34839	-0.0335161
V388	0.462839	0.781148	1.02181	1.19007	1.33635	-0.818861	-0.42729	-0.23588	-0.0397104	0.0748365	-1.33479	-0.936399	-0.75418	-0.535081	-0.422521	3.62924	3.11387	2.72302	2.39849	2.07548	1.76932	1.49762	0.869675	2.38318	1.87096	1.51036	1.16996	0.861916	0.537897	0.181164	-0.420909	1.85022	1.31033	0.923579	0.663472	0.27027	-0.0373169	-0.382871	-0.900156	0.979727	1.41315	1.68595	-0.29078	0.158637	0.502212	-0.792064	-0.379763	-0.0305924
V389	0.420115	0.81899	1.02669	1.1999	1.33874	-0.80644	-0.406378	-0.216614	-0.0456244	0.0702209	-1.32457	-0.935696	-0.768657	-0.533287	-0.432105	3.69069	3.1009	2.74803	2.39222	2.09097	1.80706	1.45718	0.853618	2.38398	1.83886	1.4667	1.19841	0.863977	0.531097	0.19189	-0.376334	1.87431	1.33221	0.892888	0.559809	0.320392	-0.00917199	-0.405618	-0.94471	1.02592	1.45133	1.71073	-0.314426	0.174144	0.460427	-0.811313	-0.365478	-0.0272011
V39	0.443937	0.829399	1.04573	1.21522	1.33015	-0.785497	-0.399676	-0.249934	-0.0341798	0.141897	-1.3306	-0.969971	-0.746037	-0.50926	-0.439808	3.65184	3.10852	2.75485	2.40474	2.04675	1.80272	1.46419	0.840533	2.41561	1.89433	1.50021	1.18302	0.845297	0.521977	0.102102	-0.35399	1.90545	1.29857	0.973691	0.567889	0.350145	0.00244181	-0.390949	-0.94452	0.928244	1.42117	1.73375	-0.320418	0.119821	0.525333	-0.808175	-0.37537	-0.00443197
V390	0.42284	0.868758	1.04777	1.21939	1.34269	-0.820083	-0.447534	-0.240935	-0.0595353	0.0732928	-1.31158	-0.932891	-0.741699	-0.566536	-0.467376	3.74128	3.14915	2.77335	2.40488	2.01905	1.78072	1.49539	0.898712	2.41631	1.89115	1.39748	1.12315	0.803251	0.445263	0.157	-0.388451	1.93214	1.33525	0.943152	0.616075	0.338386	0.0325913	-0.420913	-0.911644	0.989663	1.38818	1.72688	-0.272411	0.152256	0.470436	-0.822114	-0.37259	-0.0182647
V391	0.440225	0.837135	1.0619	1.24178	1.31507	-0.807384	-0.451622	-0.212473	-0.0698496	0.106579	-1.31636	-0.951962	-0.721813	-0.494576	-0.421527	3.66008	3.09397	2.76	2.42235	2.07105	1.75406	1.39823	0.897066	2.46466	1.88205	1.49863	1.18105	0.851935	0.539657	0.175505	-0.393253	1.89063	1.31232	0.96733	0.554046	0.312265	-0.00271005	-0.441991	-0.936511	0.952236	1.41443	1.72876	-0.312615	0.138311	0.464692	-0.804395	-0.38103	-0.0134004
V392	0.465974	0.855845	1.03587	1.20608	1.34139	-0.809389	-0.445179	-0.254205	-0.0752468	0.113303	-1.32479	-0.955578	-0.719091	-0.522545	-0.424139	3.72728	3.10891	2.70782	2.36786	2.03714	1.78956	1.47716	0.874978	2.38475	1.8667	1.45147	1.1598	0.868301	0.532406	0.160347	-0.391387	1.83934	1.33869	0.958887	0.634484	0.249769	-0.0215345	-0.438894	-0.933883	0.978788	1.44423	1.72888	-0.270743	0.140505	0.495756	-0.807812	-0.385169	-0.00670871
V393	0.415152	0.826591	1.02928	1.19757	1.3369	-0.785739	-0.43115	-0.211498	-0.0468845	0.103592	-1.30932	-0.937849	-0.745887	-0.51724	-0.435347	3.64787	3.13548	2.69929	2.37249	2.08197	1.79156	1.44339	0.834253	2.40528	1.88214	1.478	1.18691	0.846385	0.533077	0.109762	-0.402745	1.85013	1.32902	0.94994	0.589486	0.298036	-0.0249244	-0.368603	-0.911109	0.996405	1.42895	1.72129	-0.301992	0.154678	0.482759	-0.817435	-0.35627	-0.0241239
V394	0.448563	0.797454	1.03315	1.20091	1.36135	-0.829138	-0.431418	-0.249167	-0.0233442	0.0997745	-1.29365	-0.943429	-0.80679	-0.551717	-0.426028	3.68588	3.09307	2.73051	2.39255	2.08365	1.79408	1.45911	0.880805	2.36295	1.82866	1.40797	1.14563	0.836034	0.55471	0.148316	-0.365423	1.83131	1.31749	0.919113	0.573744	0.326718	0.00166514	-0.44048	-0.907381	0.995545	1.47031	1.69985	-0.290253	0.109131	0.453642	-0.834895	-0.389989	-0.0634869
V395	0.447213	0.794466	1.06808	1.18776	1.32341	-0.800718	-0.462517	-0.231727	-0.0374317	0.086757	-1.29681	-0.933788	-0.751138	-0.507259	-0.469507	3.70106	3.07807	2.68255	2.39931	2.11094	1.75061	1.47274	0.80794	2.43116	1.855	1.41817	1.17393	0.875742	0.511871	0.152357	-0.40996	1.83467	1.25466	0.999807	0.596248	0.286839	0.0234292	-0.425214	-0.939094	0.994483	1.42183	1.68336	-0.303725	0.180797	0.490776	-0.805669	-0.39377	-0.0143733
V396	0.421482	0.820847	1.04709	1.20933	1.33853	-0.809331	-0.427935	-0.264381	-0.112801	0.0581418	-1.30146	-0.933466	-0.75461	-0.51706	-0.456532	3.66111	3.09296	2.74912	2.36904	2.10664	1.7518	1.48071	0.822418	2.41415	1.8444	1.45475	1.1363	0.850928	0.499193	0.114794	-0.389765	1.90039	1.34827	0.920191	0.593855	0.334006	0.0142883	-0.377357	-0.912885	1.0012	1.40108	1.7106	-0.309174	0.173233	0.491305	-0.80941	-0.322716	-0.0202888
V397	0.469971	0.842963	1.02913	1.17966	1.33427	-0.801151	-0.41549	-0.184443	-0.0703557	0.105761	-1.31563	-0.948775	-0.750951	-0.539422	-0.432142	3.65607	3.09146	2.68524	2.42254	2.086	1.76708	1.4987	0.880233	2.37627	1.85842	1.48373	1.16463	0.887173	0.554671	0.139978	-0.419998	1.91839	1.31311	0.893668	0.603999	0.271509	-0.00051165	-0.427776	-0.95078	0.973479	1.43479	1.71123	-0.301153	0.155926	0.476102	-0.811644	-0.341889	-0.031593
V398	0.428638	0.824277	1.04648	1.19379	1.33403	-0.823618	-0.421509	-0.244391	-0.0512768	0.121553	-1.29245	-0.950878	-0.730369	-0.548842	-0.438289	3.7051	3.18277	2.76618	2.38174	2.14704	1.79125	1.46914	0.875579	2.43236	1.80364	1.48159	1.16577	0.847809	0.592762	0.132967	-0.400601	1.8907	1.31983	0.893988	0.598633	0.283258	0.0138887	-0.420821	-0.91752	1.0042	1.43956	1.71827	-0.326327	0.189066	0.499267	-0.820143	-0.401222	-0.0299662
V399	0.460313	0.761277	1.05348	1.22267	1.3291	-0.775652	-0.429355	-0.235434	-0.0428175	0.103558	-1.29025	-0.953217	-0.750751	-0.494605	-0.432891	3.64272	3.16905	2.73851	2.38379	2.07381	1.76594	1.47719	0.886664	2.38806	1.87207	1.46123	1.14688	0.83227	0.508536	0.184433	-0.381368	1.90102	1.29387	0.876424	0.63037	0.330839	-0.0185267	-0.394953	-0.944216	1.01769	1.42219	1.72887	-0.32692	0.182819	0.505294	-0.83561	-0.386574	-0.00396787
V4	0.423169	0.855215	1.04538	1.18987	1.32814	-0.78175	-0.419297	-0.214265	-0.0803524	0.122988	-1.28966	-0.96289	-0.770033	-0.462689	-0.423505	3.63928	3.1247	2.71722	2.4089	2.08294	1.82332	1.45027	0.881934	2.36453	1.86347	1.44121	1.12917	0.850035	0.53774	0.191928	-0.393513	1.91845	1.33922	0.952487	0.600599	0.339372	-0.00810532	-0.408579	-0.968142	1.02387	1.45442	1.72017	-0.307446	0.153469	0.498667	-0.838022	-0.382298	-0.073341
V40	0.456796	0.810808	1.07601	1.1758	1.32024	-0.808287	-0.435491	-0.208402	-0.0669594	0.105384	-1.31501	-0.927061	-0.750619	-0.485588	-0.460553	3.63469	3.12839	2.69667	2.40327	2.06051	1.77564	1.44881	0.87956	2.38243	1.83957	1.51262	1.19683	0.853257	0.514568	0.155667	-0.386793	1.88768	1.34513	0.95667	0.599625	0.347424	0.0415247	-0.391301	-0.905086	0.96972	1.40895	1.71528	-0.326745	0.169517	0.454044	-0.820701	-0.361283	0.0162885
V400	0.413417	0.79777	1.02838	1.2165	1.27552	-0.821148	-0.404428	-0.240258	-0.0485067	0.0970725	-1.30084	-0.940356	-0.767152	-0.509921	-0.440068	3.69426	3.12129	2.75101	2.40198	2.06736	1.80962	1.45126	0.858642	2.36797	1.89287	1.5059	1.13	0.822295	0.520855	0.150956	-0.411322	1.85409	1.32672	0.929461	0.595973	0.334112	-0.0423438	-0.342447	-0.883386	1.01627	1.41349	1.71273	-0.290603	0.119406	0.509078	-0.777676	-0.331027	-0.0291388
V401	0.455371	0.819235	1.02214	1.19563	1.35657	-0.807767	-0.405299	-0.247826	-0.0457612	0.1066	-1.30118	-0.973382	-0.795408	-0.507169	-0.428555	3.67684	3.09349	2.74317	2.36093	2.08344	1.762	1.44738	0.872257	2.37972	1.84074	1.45636	1.16884	0.818399	0.522045	0.142033	-0.415049	1.87455	1.3258	0.924791	0.586493	0.330378	0.000979544	-0.362801	-0.884613	0.98872	1.41362	1.73907	-0.29567	0.157043	0.492418	-0.784976	-0.386682	-0.0104707
V402	0.431727	0.773136	1.02441	1.20857	1.35926	-0.818964	-0.462114	-0.203579	-0.0673295	0.121521	-1.28649	-0.932171	-0.741626	-0.547924	-0.430125	3.65975	3.09798	2.6985	2.41232	2.0551	1.80075	1.4356	0.898724	2.39285	1.93006	1.46935	1.16584	0.885698	0.504684	0.115563	-0.359429	1.89888	1.34023	0.946976	0.650979	0.255696	0.00698865	-0.394433	-0.943439	1.04504	1.43599	1.73921	-0.293617	0.146988	0.480305	-0.834751	-0.318475	-0.0316408
V403	0.401992	0.830294	1.05883	1.21899	1.30876	-0.808053	-0.435433	-0.211226	-0.0494895	0.102625	-1.29395	-0.949272	-0.808617	-0.51615	-0.488319	3.66095	3.13782	2.72468	2.41817	2.06282	1.73085	1.49033	0.848408	2.42237	1.8988	1.49165	1.16514	0.818659	0.502229	0.151959	-0.384772	1.82036	1.3397	0.950944	0.655171	0.293969	-0.00785755	-0.425613	-0.926596	0.952451	1.40246	1.68058	-0.313894	0.190179	0.480098	-0.781977	-0.358194	-0.0460358
V404	0.43558	0.809977	1.05607	1.27857	1.31074	-0.812409	-0.448755	-0.244808	-0.0610613	0.10773	-1.28767	-0.96078	-0.750422	-0.503531	-0.440892	3.63404	3.11144	2.73015	2.38463	2.07788	1.76563	1.47064	0.87	2.43748	1.80831	1.43871	1.16456	0.83661	0.564469	0.178608	-0.414902	1.84436	1.3532	0.88495	0.607865	0.30554	0.00349819	-0.426479	-0.901991	0.966648	1.39436	1.72152	-0.272308	0.180939	0.498679	-0.824004	-0.364389	-0.0361743
V405	0.442156	0.821754	1.04989	1.21618	1.32175	-0.808431	-0.484202	-0.250337	-0.0717692	0.105154	-1.31454	-0.967873	-0.779522	-0.52101	-0.454256	3.65107	3.13982	2.75002	2.39072	2.08014	1.73798	1.49882	0.8287	2.39966	1.8652	1.47415	1.11991	0.871899	0.550043	0.120553	-0.442308	1.87694	1.27696	0.954693	0.618455	0.294443	0.0297847	-0.484938	-0.953143	0.984524	1.43908	1.7122	-0.312416	0.154492	0.48041	-0.831754	-0.323955	-0.0210251
V406	0.456292	0.79046	1.0427	1.199	1.35027	-0.820624	-0.387693	-0.243227	-0.103898	0.10956	-1.34685	-0.965038	-0.750815	-0.550402	-0.445035	3.66633	3.15395	2.75659	2.38593	2.03526	1.77506	1.48458	0.868844	2.46704	1.85031	1.46987	1.13805	0.857391	0.530179	0.180767	-0.399206	1.84485	1.31925	0.929288	0.560705	0.300784	0.0243327	-0.421	-0.91979	1.01356	1.46616	1.6966	-0.293532	0.143245	0.475934	-0.833422	-0.355446	-0.0445033
V407	0.440016	0.848326	0.998283	1.21025	1.33064	-0.789553	-0.43485	-0.256625	-0.0710303	0.0726687	-1.29375	-0.916551	-0.756261	-0.486625	-0.438613	3.6157	3.15893	2.72208	2.39781	2.07019	1.78366	1.43824	0.839938	2.39933	1.86957	1.4875	1.14138	0.856084	0.522544	0.123843	-0.39802	1.86454	1.32046	0.934893	0.637872	0.329973	0.00345562	-0.431621	-0.883704	0.994907	1.4133	1.70734	-0.313146	0.188806	0.472187	-0.805051	-0.353594	-0.0903743
V408	0.44169	0.83936	1.05836	1.20267	1.35038	-0.787598	-0.412627	-0.201524	-0.0501686	0.123405	-1.29104	-0.965184	-0.750151	-0.529426	-0.444052	3.71529	3.12851	2.76063	2.39708	2.08055	1.78251	1.47507	0.866097	2.36949	1.85108	1.4777	1.15792	0.835913	0.526563	0.133651	-0.378915	1.84825	1.32759	0.976328	0.596819	0.293011	0.0077587	-0.356433	-0.929051	0.971987	1.41783	1.69462	-0.272315	0.178959	0.494654	-0.836685	-0.36041	-0.0570052
V409	0.417077	0.818391	1.04197	1.22364	1.34616	-0.809317	-0.415061	-0.208692	-0.0584856	0.119274	-1.31884	-0.966938	-0.749521	-0.514946	-0.431151	3.69342	3.14632	2.67813	2.35117	2.0878	1.75469	1.49602	0.837872	2.41588	1.87405	1.44315	1.15821	0.894469	0.543523	0.131537	-0.407241	1.9212	1.32885	0.970286	0.61349	0.320912	-0.0677402	-0.402707	-0.920679	0.978894	1.39581	1.71626	-0.303631	0.124366	0.482521	-0.800786	-0.375438	0.0216257
V41	0.441294	0.809087	1.0462	1.21108	1.3258	-0.833308	-0.37367	-0.263537	-0.0596324	0.107358	-1.31669	-0.939212	-0.78188	-0.507443	-0.408804	3.7099	3.13492	2.68832	2.38601	2.0861	1.77673	1.46923	0.883316	2.40781	1.87313	1.53327	1.15575	0.85513	0.499273	0.145288	-0.433912	1.87945	1.27228	0.943931	0.634774	0.277087	-0.0344925	-0.424007	-0.920969	0.994293	1.40942	1.71763	-0.32186	0.209575	0.454638	-0.794817	-0.390308	-0.0384722
V410	0.428352	0.826884	1.03045	1.21972	1.32126	-0.829692	-0.45154	-0.226249	-0.0545495	0.120453	-1.28491	-0.902846	-0.766968	-0.520143	-0.466168	3.68281	3.1342	2.68878	2.36834	2.07489	1.75614	1.44094	0.851541	2.41748	1.84773	1.5055	1.21239	0.821674	0.565514	0.173423	-0.402614	1.90582	1.34214	0.954698	0.684827	0.350555	-0.0275073	-0.442865	-0.889056	0.995882	1.43775	1.69724	-0.338467	0.152304	0.486989	-0.826083	-0.356313	-0.0391468
V411	0.439672	0.830281	1.03501	1.20777	1.31957	-0.762381	-0.413923	-0.191136	-0.0611064	0.103929	-1.31573	-0.968637	-0.711288	-0.539304	-0.455011	3.66807	3.10931	2.71851	2.35557	2.00222	1.74666	1.47139	0.85279	2.40885	1.8548	1.4784	1.16627	0.828822	0.512841	0.155214	-0.386366	1.84828	1.27311	0.922672	0.627197	0.303992	-0.00892609	-0.388036	-0.914725	1.01056	1.41295	1.71698	-0.348298	0.139373	0.493638	-0.81051	-0.37903	-0.0808491
V412	0.430468	0.823145	1.06868	1.19713	1.36814	-0.807539	-0.430598	-0.250688	-0.0542223	0.122359	-1.30485	-0.947882	-0.723705	-0.525227	-0.455323	3.67747	3.18141	2.72207	2.38761	2.06666	1.79119	1.47229	0.842172	2.45616	1.84175	1.41403	1.13162	0.85444	0.480115	0.100767	-0.419608	1.85223	1.31377	0.989326	0.542505	0.308557	-0.0204573	-0.447978	-0.887464	0.956214	1.45358	1.70138	-0.307148	0.14449	0.513054	-0.794356	-0.349056	-0.0174111
V413	0.419486	0.848105	0.993173	1.20823	1.30585	-0.873385	-0.430289	-0.226639	-0.0544047	0.0912256	-1.27735	-0.983713	-0.690731	-0.534178	-0.445222	3.74057	3.12467	2.69702	2.42454	2.05897	1.77107	1.47618	0.895909	2.42314	1.85959	1.48276	1.18688	0.864878	0.519206	0.151341	-0.382776	1.87063	1.29257	0.938587	0.628918	0.346905	-0.0605272	-0.383377	-0.946437	0.965922	1.4122	1.69803	-0.307353	0.151092	0.460337	-0.842862	-0.336676	-0.0474723
V414	0.452512	0.845157	1.00194	1.21074	1.31948	-0.807499	-0.420991	-0.265752	-0.0773933	0.0591937	-1.32155	-0.943549	-0.768654	-0.547602	-0.431998	3.70412	3.1166	2.73051	2.38304	2.09047	1.75077	1.44456	0.816791	2.39559	1.8462	1.49506	1.18927	0.830912	0.546824	0.119932	-0.407949	1.84119	1.26432	0.910658	0.649364	0.284181	-0.0471253	-0.420452	-0.862794	1.02949	1.43152	1.70199	-0.294098	0.134819	0.494117	-0.864336	-0.369967	-0.0421428
V415	0.402777	0.856352	1.04353	1.20425	1.32627	-0.803997	-0.466525	-0.221606	-0.0653336	0.0822421	-1.28258	-0.928349	-0.772076	-0.54415	-0.410714	3.64922	3.12554	2.72981	2.40094	2.06171	1.72521	1.44103	0.873319	2.38921	1.84397	1.48441	1.18313	0.833578	0.516015	0.171523	-0.433157	1.87129	1.35793	0.940904	0.582471	0.324338	0.00753861	-0.385696	-0.903402	0.950433	1.42577	1.68282	-0.332621	0.163693	0.48412	-0.790475	-0.346767	-0.0211711
V416	0.429701	0.802139	0.982804	1.19589	1.31249	-0.836431	-0.393943	-0.206353	-0.0320695	0.0903302	-1.30199	-0.948185	-0.750662	-0.554267	-0.443895	3.65303	3.13156	2.71044	2.3532	2.08032	1.82684	1.4862	0.861775	2.41244	1.86624	1.45475	1.14385	0.875987	0.504864	0.168185	-0.427837	1.86064	1.32441	0.909323	0.585817	0.306586	-0.0402463	-0.383695	-0.904164	1.02629	1.445	1.7005	-0.283954	0.147984	0.481184	-0.841944	-0.345923	-0.0343354
V417	0.449145	0.826358	1.02974	1.18584	1.30565	-0.822686	-0.432172	-0.256156	-0.0417133	0.0858141	-1.29644	-0.934537	-0.758044	-0.528112	-0.439834	3.68408	3.1061	2.73166	2.37759	2.08458	1.6915	1.47555	0.89823	2.40876	1.893	1.49667	1.16348	0.848313	0.523528	0.139082	-0.391559	1.85508	1.35123	0.972578	0.611243	0.311154	-0.0706891	-0.356097	-0.922626	0.981084	1.43442	1.68487	-0.292785	0.193506	0.46889	-0.785144	-0.354992	-0.00877364
V418	0.427087	0.80064	1.06362	1.23412	1.39159	-0.83841	-0.436885	-0.248238	-0.0573968	0.121762	-1.30476	-0.942673	-0.755667	-0.557502	-0.457006	3.6598	3.09037	2.74061	2.42661	2.13306	1.72347	1.46656	0.860732	2.44195	1.84099	1.45012	1.11973	0.812229	0.529134	0.136615	-0.37577	1.91244	1.34186	0.968621	0.609857	0.307416	-0.00851032	-0.424804	-0.91611	0.955183	1.41703	1.69586	-0.292297	0.17792	0.448779	-0.815898	-0.355209	-0.0271195
V419	0.424806	0.825419	1.07176	1.18458	1.36618	-0.787429	-0.445275	-0.245768	-0.0480833	0.1115	-1.30651	-0.964383	-0.730538	-0.513603	-0.410833	3.74644	3.10429	2.72019	2.38714	2.06708	1.75336	1.45194	0.857396	2.41155	1.86147	1.49941	1.20185	0.859885	0.564177	0.1687	-0.410176	1.90019	1.31364	0.92815	0.632237	0.295824	-0.0229026	-0.444519	-0.903269	0.964801	1.44311	1.7214	-0.329744	0.137914	0.444424	-0.812346	-0.380299	-0.0421992
V42	0.444017	0.835972	1.03784	1.23784	1.36906	-0.820451	-0.431772	-0.22548	-0.0662526	0.0861647	-1.31042	-0.937276	-0.784063	-0.525224	-0.453841	3.64897	3.12079	2.70996	2.35257	2.07822	1.75483	1.45841	0.849613	2.39337	1.87681	1.467	1.16033	0.850034	0.531806	0.121197	-0.430997	1.80904	1.27413	0.938556	0.648008	0.318885	-0.0261045	-0.362062	-0.921647	1.00836	1.41283	1.71513	-0.320414	0.183263	0.480449	-0.800964	-0.328467	-0.020258
V420	0.422898	0.803628	1.04937	1.20188	1.36318	-0.813347	-0.448323	-0.233249	-0.0708416	0.0756274	-1.33111	-0.944932	-0.748716	-0.514344	-0.431045	3.64792	3.13522	2.72096	2.40325	2.09141	1.7384	1.44442	0.895088	2.41358	1.87198	1.45481	1.21293	0.814351	0.481026	0.153279	-0.407163	1.88785	1.31802	0.958194	0.640554	0.315505	0.0121413	-0.434305	-0.949482	0.961505	1.42705	1.72866	-0.330935	0.155819	0.50158	-0.820754	-0.332288	-0.0629921
V421	0.419569	0.807583	1.05858	1.18972	1.34884	-0.783953	-0.425454	-0.226251	-0.0857091	0.135243	-1.31202	-0.891145	-0.77608	-0.504498	-0.431322	3.6896	3.10327	2.71925	2.37932	2.03865	1.76176	1.45663	0.880668	2.38543	1.81714	1.47115	1.14586	0.838105	0.490112	0.185802	-0.458245	1.87676	1.23394	0.965826	0.58877	0.242421	0.0115644	-0.415657	-0.893869	0.998311	1.41159	1.71039	-0.377222	0.158995	0.424831	-0.831778	-0.393214	-0.0346815
V422	0.422681	0.836089	1.05254	1.18728	1.34216	-0.813992	-0.416401	-0.22071	-0.072455	0.117757	-1.31529	-0.916845	-0.763772	-0.552307	-0.416511	3.68682	3.06433	2.77494	2.42249	2.06813	1.79512	1.46922	0.847742	2.43633	1.8538	1.40711	1.16548	0.841605	0.52973	0.158492	-0.388773	1.87462	1.30434	0.982063	0.617203	0.296575	-0.0254157	-0.410856	-0.930511	1.00066	1.41766	1.76542	-0.322764	0.113924	0.469732	-0.775431	-0.355776	-0.0468863
V423	0.44222	0.822649	1.06457	1.19049	1.34599	-0.816758	-0.383782	-0.253328	-0.0692235	0.0892182	-1.31279	-0.940351	-0.795756	-0.538686	-0.437667	3.64282	3.06509	2.75166	2.40817	2.06408	1.76396	1.48437	0.896425	2.37971	1.84256	1.49953	1.14364	0.829853	0.536493	0.141634	-0.392462	1.8897	1.3001	0.936135	0.589312	0.31015	0.0096191	-0.426966	-0.882955	0.945248	1.41954	1.69951	-0.330243	0.112046	0.503788	-0.790398	-0.367292	-0.0402022
V424	0.443767	0.851224	1.03559	1.22945	1.32086	-0.783847	-0.413974	-0.210132	-0.082505	0.0881302	-1.30487	-0.932744	-0.715133	-0.510667	-0.436154	3.74934	3.07866	2.76201	2.37921	2.06419	1.74768	1.44523	0.87152	2.37434	1.84525	1.44166	1.2129	0.836904	0.510689	0.17109	-0.38276	1.8985	1.30896	0.883231	0.615874	0.321216	-0.0327855	-0.454439	-0.950014	1.00013	1.41274	1.6952	-0.288383	0.151562	0.472263	-0.843079	-0.369864	-0.0194573
V425	0.437888	0.784457	1.04727	1.2298	1.32921	-0.814586	-0.38522	-0.276343	-0.0832086	0.0782539	-1.30247	-0.95964	-0.768779	-0.500614	-0.456483	3.7269	3.12887	2.72963	2.38801	2.06154	1.68514	1.4662	0.849079	2.39981	1.84566	1.49719	1.16424	0.845494	0.526105	0.195778	-0.37012	1.87231	1.33934	0.949328	0.613726	0.254485	-0.039431	-0.410052	-0.942598	0.976988	1.37939	1.74977	-0.26488	0.158964	0.453532	-0.810005	-0.355648	-0.0215735
V426	0.452135	0.844818	1.075	1.22001	1.31614	-0.839131	-0.438966	-0.192487	-0.0421569	0.104543	-1.32784	-0.954169	-0.735049	-0.479954	-0.435017	3.67534	3.11555	2.75225	2.46615	2.06549	1.76368	1.45096	0.842071	2.41382	1.82888	1.44563	1.12506	0.877784	0.506584	0.157473	-0.409349	1.83388	1.25646	0.895176	0.569534	0.302925	-0.0468602	-0.388403	-0.967668	0.936899	1.42189	1.71754	-0.339242	0.136001	0.469685	-0.801851	-0.355005	-0.0674465
V427	0.44011	0.82422	1.02685	1.2027	1.29666	-0.839989	-0.439647	-0.21676	-0.0529093	0.0961214	-1.31572	-0.93372	-0.727739	-0.503771	-0.440158	3.64881	3.09081	2.7774	2.41727	2.07366	1.74442	1.46701	0.861671	2.37237	1.845	1.45667	1.15031	0.863578	0.548045	0.152856	-0.367157	1.82998	1.33573	0.914658	0.555483	0.326225	-0.00765311	-0.45449	-0.947741	0.992531	1.39186	1.69909	-0.338605	0.155222	0.478584	-0.806491	-0.375939	-0.0580236
V428	0.426548	0.834209	1.04517	1.20687	1.3182	-0.817434	-0.428863	-0.229652	-0.0684989	0.100472	-1.30956	-0.96641	-0.791126	-0.52871	-0.432298	3.67648	3.0636	2.71399	2.38555	2.08557	1.80357	1.4799	0.861564	2.38962	1.86643	1.5255	1.17112	0.920117	0.51946	0.146229	-0.419597	1.81108	1.37223	0.938688	0.60389	0.336502	-0.0307549	-0.472905	-0.899989	0.980624	1.4211	1.72075	-0.313271	0.171866	0.461923	-0.770551	-0.35237	-0.0461928
V429	0.420919	0.852934	1.01502	1.20437	1.35606	-0.801307	-0.434301	-0.277654	-0.0745204	0.0730702	-1.29416	-0.934061	-0.703558	-0.513833	-0.484932	3.6649	3.09843	2.72534	2.35774	2.06581	1.76431	1.45195	0.857914	2.42538	1.87411	1.46596	1.13009	0.855598	0.484668	0.175845	-0.403921	1.91377	1.3262	0.981816	0.634625	0.303563	-0.0126296	-0.415501	-0.924783	0.943294	1.40925	1.74723	-0.316036	0.140766	0.48455	-0.79727	-0.331223	-0.034886
V43	0.423581	0.830411	1.05449	1.21606	1.36138	-0.817804	-0.415943	-0.238766	-0.102953	0.109679	-1.32054	-0.947592	-0.760908	-0.549166	-0.460673	3.67897	3.14955	2.71767	2.3893	2.05209	1.77851	1.45604	0.824968	2.39922	1.85488	1.51658	1.16566	0.81353	0.483537	0.0971603	-0.382302	1.8667	1.32377	0.967726	0.575623	0.299558	-0.0142245	-0.453074	-0.899167	1.00573	1.42613	1.6904	-0.301453	0.152544	0.463098	-0.811133	-0.340486	-0.0553267
V430	0.457289	0.820219	1.07352	1.20728	1.30468	-0.848724	-0.439502	-0.230876	-0.0563033	0.110629	-1.31221	-0.986774	-0.746117	-0.501557	-0.486262	3.69138	3.13906	2.72633	2.42526	2.11644	1.7197	1.49017	0.869723	2.41874	1.87606	1.45323	1.15282	0.810692	0.532674	0.138171	-0.369838	1.86616	1.27231	0.94686	0.642975	0.281195	0.00733283	-0.364335	-0.947822	0.967352	1.4367	1.69149	-0.307736	0.123231	0.482014	-0.804214	-0.355351	-0.0358481
V431	0.420535	0.854309	1.03172	1.18608	1.34264	-0.830452	-0.425569	-0.22379	-0.0164526	0.0866139	-1.27832	-0.958047	-0.75725	-0.541984	-0.447721	3.60759	3.14373	2.77085	2.38315	2.0219	1.75756	1.46614	0.853043	2.37796	1.83967	1.41557	1.15858	0.818572	0.507085	0.162386	-0.383609	1.86344	1.33243	0.897589	0.557617	0.297948	-0.0274099	-0.428077	-0.950847	0.978704	1.39341	1.67767	-0.320383	0.134765	0.448503	-0.81805	-0.367177	-0.0211425
V432	0.471018	0.789918	1.03287	1.22461	1.31365	-0.80083	-0.480358	-0.255523	-0.100778	0.103285	-1.29631	-0.91941	-0.762474	-0.569141	-0.457	3.69439	3.10126	2.74334	2.41955	2.0476	1.74573	1.42634	0.818263	2.37881	1.81918	1.47853	1.18311	0.887351	0.52016	0.14862	-0.448431	1.85603	1.36227	0.890693	0.615928	0.316484	-0.0196953	-0.379744	-0.896122	1.01081	1.39987	1.69322	-0.277249	0.134102	0.479592	-0.798326	-0.372164	-0.0238438
V433	0.436305	0.840406	1.04995	1.22637	1.3662	-0.797132	-0.39882	-0.227904	-0.0646136	0.0973005	-1.30686	-0.930229	-0.7393	-0.563682	-0.427591	3.66492	3.06835	2.78214	2.38233	2.00852	1.7344	1.47336	0.870121	2.42697	1.853	1.48234	1.21615	0.834629	0.44343	0.168405	-0.389317	1.8475	1.33426	0.926295	0.610895	0.311533	-0.0150613	-0.382618	-0.897993	0.973279	1.41916	1.67481	-0.296782	0.13314	0.473492	-0.850011	-0.363173	-0.0236958
V434	0.457985	0.84493	1.0879	1.19338	1.34791	-0.81647	-0.436759	-0.267915	-0.0787508	0.100596	-1.31348	-0.92594	-0.750171	-0.546448	-0.467457	3.67308	3.1287	2.76188	2.42301	2.0574	1.75164	1.44151	0.825068	2.42392	1.83852	1.461	1.13863	0.860266	0.525361	0.149377	-0.388287	1.82517	1.33079	0.922016	0.590367	0.305939	0.00622784	-0.4045	-0.928865	0.992538	1.41122	1.70516	-0.317746	0.0984533	0.443085	-0.814635	-0.344155	-0.0286546
V435	0.444566	0.7951	1.03721	1.1958	1.36512	-0.80604	-0.402037	-0.255133	-0.051288	0.101591	-1.31094	-0.932561	-0.762072	-0.538466	-0.448784	3.68052	3.0826	2.72326	2.38651	2.10396	1.73846	1.42767	0.838123	2.40705	1.84122	1.48178	1.16423	0.847769	0.508478	0.17341	-0.427231	1.92234	1.26766	0.978855	0.610128	0.285893	-0.0330139	-0.3623	-0.940705	0.999556	1.41098	1.68561	-0.301151	0.130476	0.432547	-0.804253	-0.37026	-0.0486729
V436	0.429805	0.831208	1.05094	1.20435	1.31817	-0.802739	-0.434	-0.238617	-0.0419045	0.0854692	-1.29853	-0.947475	-0.712389	-0.48574	-0.414949	3.69093	3.11185	2.73783	2.41261	2.059	1.78598	1.37696	0.896498	2.44319	1.85598	1.41901	1.15212	0.780674	0.508785	0.161422	-0.390241	1.86666	1.31207	0.946533	0.587884	0.30041	0.0107372	-0.417504	-0.943074	0.993136	1.46074	1.70924	-0.316016	0.179282	0.503924	-0.801939	-0.343401	-0.0230494
V437	0.432466	0.817877	1.03351	1.20055	1.32058	-0.808528	-0.427846	-0.256472	-0.0487535	0.0918758	-1.31337	-0.983514	-0.756133	-0.540988	-0.425451	3.73569	3.09574	2.72288	2.41259	2.05895	1.76915	1.46221	0.858665	2.45384	1.85744	1.52844	1.15184	0.837154	0.555971	0.126955	-0.411501	1.87276	1.30625	0.948462	0.623256	0.331157	-0.00536137	-0.385185	-0.942851	0.995785	1.41412	1.71052	-0.288531	0.161241	0.48545	-0.837042	-0.347711	-0.0518048
V438	0.41614	0.85137	1.06059	1.24404	1.33225	-0.797602	-0.420866	-0.237489	-0.0490352	0.086984	-1.30109	-0.932786	-0.73571	-0.538366	-0.467362	3.68249	3.1307	2.6942	2.44768	2.06665	1.74098	1.50202	0.830095	2.41716	1.84863	1.47355	1.16441	0.844615	0.499057	0.128106	-0.370739	1.83028	1.30752	0.895315	0.579205	0.304132	-0.023854	-0.462225	-0.906601	0.967933	1.45201	1.68901	-0.310875	0.153355	0.50096	-0.806988	-0.363209	-0.0299159
V439	0.43523	0.800612	1.03001	1.22237	1.3648	-0.800775	-0.399858	-0.227394	-0.0757638	0.125029	-1.30828	-0.930879	-0.749735	-0.554176	-0.481724	3.72453	3.07235	2.74527	2.40879	2.08481	1.76109	1.41788	0.869094	2.37875	1.8514	1.43209	1.17342	0.850407	0.495112	0.20468	-0.377093	1.81764	1.30881	0.959423	0.617917	0.338093	-0.0283365	-0.398062	-0.911432	1.03007	1.40892	1.68229	-0.338889	0.144598	0.495583	-0.841391	-0.356791	0.0207178
V44	0.410952	0.840193	1.01726	1.245	1.35477	-0.808575	-0.408445	-0.205345	-0.0698206	0.0900229	-1.30776	-0.956274	-0.735292	-0.517128	-0.495457	3.63045	3.11349	2.711	2.33782	2.10546	1.79392	1.43658	0.875921	2.40014	1.84538	1.50534	1.13225	0.885551	0.495119	0.163435	-0.400976	1.83486	1.29299	0.957229	0.613587	0.327317	-0.0534272	-0.370898	-0.917718	0.993678	1.42195	1.76612	-0.345457	0.141879	0.446063	-0.826007	-0.330538	-0.0258356
V440	0.428464	0.831809	1.08646	1.20908	1.31751	-0.840408	-0.451946	-0.233729	-0.075906	0.12957	-1.3182	-0.950535	-0.739567	-0.558097	-0.455197	3.649	3.12606	2.71003	2.36985	2.05691	1.72722	1.43066	0.853168	2.40495	1.84257	1.50486	1.17959	0.844384	0.510867	0.131681	-0.40585	1.85569	1.30932	0.923822	0.612777	0.331142	-0.0866187	-0.411564	-0.957007	0.990294	1.41965	1.72555	-0.296454	0.159901	0.450444	-0.807269	-0.338203	-0.00795579
V441	0.423392	0.822083	1.04303	1.24682	1.35395	-0.832128	-0.453708	-0.260909	-0.0493967	0.068594	-1.28826	-0.956016	-0.716678	-0.522144	-0.482642	3.6773	3.07208	2.72093	2.37838	2.06347	1.79485	1.4758	0.88032	2.38334	1.87671	1.45073	1.16464	0.828254	0.520891	0.12922	-0.411762	1.87643	1.3005	0.935609	0.575197	0.336286	-0.0296532	-0.414249	-0.927264	0.975528	1.39949	1.68492	-0.321502	0.177246	0.498284	-0.777521	-0.360964	-0.0313374
V442	0.428812	0.821048	1.00834	1.19837	1.33927	-0.82072	-0.43079	-0.232271	-0.0369468	0.114568	-1.30867	-0.93075	-0.746566	-0.526177	-0.458551	3.64228	3.07953	2.70166	2.34184	2.10052	1.73955	1.48411	0.843671	2.48075	1.89022	1.45359	1.17114	0.847459	0.552405	0.192339	-0.41561	1.86041	1.33059	0.979049	0.611662	0.289776	0.000621326	-0.382603	-0.909406	1.01732	1.42396	1.68978	-0.282872	0.150499	0.493647	-0.862215	-0.383921	-0.0601415
V443	0.401651	0.831768	1.04628	1.22095	1.33714	-0.804636	-0.414879	-0.198724	-0.0915828	0.101444	-1.28603	-0.942575	-0.760228	-0.578057	-0.434995	3.6728	3.10154	2.69954	2.38873	2.08647	1.76363	1.47686	0.861658	2.40678	1.84542	1.48537	1.1244	0.846904	0.585225	0.19296	-0.37681	1.90094	1.27788	1.0028	0.59831	0.324595	-0.0385181	-0.420595	-0.889587	0.990502	1.41856	1.69929	-0.293094	0.142915	0.467543	-0.783535	-0.34016	0.0124989
V444	0.451215	0.815817	1.01388	1.2296	1.33499	-0.829596	-0.435834	-0.25306	-0.0535129	0.119177	-1.31103	-0.903796	-0.778739	-0.541831	-0.418418	3.65154	3.14097	2.68699	2.38551	2.05698	1.79134	1.4405	0.892485	2.40925	1.89996	1.49163	1.14279	0.84274	0.570594	0.147296	-0.388984	1.87128	1.30312	0.970305	0.567502	0.290151	-0.016361	-0.394893	-0.904693	0.997558	1.42567	1.74458	-0.325313	0.175832	0.433932	-0.821166	-0.370033	-0.0216981
V445	0.426179	0.829533	1.01905	1.22667	1.35783	-0.806343	-0.41987	-0.253957	-0.050417	0.0733542	-1.32437	-0.908737	-0.714933	-0.531649	-0.459783	3.69338	3.11572	2.71035	2.34311	2.09319	1.73328	1.47903	0.866006	2.44453	1.85824	1.4213	1.19184	0.861332	0.476149	0.150607	-0.407925	1.84384	1.32708	0.952706	0.586527	0.347421	-0.0378867	-0.398884	-0.908562	0.972294	1.41679	1.74601	-0.317938	0.116464	0.468964	-0.85282	-0.337301	-0.0300746
V446	0.438702	0.799284	1.05069	1.20601	1.32354	-0.809551	-0.465026	-0.230764	-0.0768268	0.109197	-1.30772	-0.946069	-0.742571	-0.533387	-0.448665	3.6644	3.16167	2.74323	2.43794	2.04261	1.75528	1.42824	0.872614	2.40024	1.88295	1.44875	1.16902	0.842165	0.505086	0.149054	-0.403649	1.86191	1.33883	0.910976	0.602227	0.309129	0.0101104	-0.437481	-0.911774	1.01389	1.42674	1.70299	-0.296853	0.179408	0.51397	-0.835751	-0.369746	-0.0221932
V447	0.440884	0.801778	1.05276	1.21751	1.33159	-0.789323	-0.430464	-0.233437	-0.0569166	0.0700134	-1.29726	-0.947451	-0.771355	-0.513395	-0.447751	3.68885	3.12068	2.7226	2.38705	2.06963	1.80565	1.43217	0.841347	2.37451	1.84973	1.50443	1.1602	0.846569	0.536511	0.162371	-0.419021	1.92807	1.34267	0.92648	0.592639	0.299204	-0.064646	-0.386987	-0.925669	0.959228	1.44639	1.71002	-0.32482	0.159906	0.47671	-0.826463	-0.342899	-0.048529
V448	0.433497	0.802714	1.0395	1.21252	1.37792	-0.833117	-0.413721	-0.243185	-0.0256396	0.127935	-1.31111	-0.932468	-0.718206	-0.515573	-0.448754	3.72156	3.14398	2.76213	2.41128	2.1214	1.78726	1.46725	0.84443	2.37822	1.83526	1.44148	1.17364	0.855802	0.508131	0.149766	-0.409607	1.92357	1.28421	0.962821	0.61755	0.357749	-0.0635459	-0.392094	-0.942634	0.952253	1.42685	1.71701	-0.281299	0.167748	0.468309	-0.823229	-0.389543	-0.0204392
V449	0.42648	0.800119	1.07458	1.23418	1.328	-0.785204	-0.403754	-0.254988	-0.0692022	0.129602	-1.30038	-0.917395	-0.759292	-0.529524	-0.438284	3.69607	3.11893	2.72661	2.41878	2.1374	1.76954	1.41301	0.863844	2.43499	1.82064	1.45665	1.21156	0.868854	0.530682	0.179949	-0.410845	1.90213	1.35223	0.931059	0.601874	0.320901	-0.0315502	-0.430823	-0.908011	0.976457	1.39985	1.72601	-0.294095	0.175614	0.457356	-0.840518	-0.391426	-0.0127675
V45	0.437848	0.844355	1.04795	1.19506	1.34899	-0.803279	-0.449561	-0.202002	-0.0979867	0.122296	-1.29201	-0.933854	-0.73097	-0.531877	-0.405338	3.66793	3.0897	2.74886	2.38825	2.08924	1.73065	1.46706	0.859192	2.42065	1.8747	1.45261	1.19042	0.82001	0.528335	0.126702	-0.37685	1.85608	1.33787	0.926255	0.63737	0.259465	-0.0124596	-0.355017	-0.947441	0.990905	1.43331	1.69281	-0.285683	0.148194	0.448132	-0.807814	-0.317512	-0.0465751
V450	0.459799	0.833475	1.07859	1.20396	1.38173	-0.778916	-0.4341	-0.224185	-0.0663913	0.0875942	-1.28162	-0.911795	-0.744366	-0.525315	-0.434267	3.68044	3.11198	2.72213	2.35551	2.11457	1.77557	1.45178	0.864191	2.40712	1.84904	1.43821	1.17296	0.826408	0.532314	0.14142	-0.400745	1.83608	1.26222	0.907877	0.604502	0.269088	-0.0217231	-0.397056	-0.915683	1.00522	1.46304	1.70873	-0.314599	0.119966	0.478324	-0.772784	-0.371856	-0.0285542
V451	0.453093	0.863825	1.05577	1.20998	1.34519	-0.811658	-0.404559	-0.222259	-0.0543006	0.0907061	-1.30863	-0.930947	-0.736396	-0.504876	-0.442684	3.68847	3.08939	2.70159	2.336	2.0772	1.80052	1.44972	0.892192	2.42753	1.81239	1.50012	1.13382	0.827842	0.555067	0.153169	-0.399027	1.87597	1.33006	0.96966	0.683958	0.309101	-0.00846665	-0.411614	-0.933957	0.984424	1.41915	1.70408	-0.324359	0.163877	0.454247	-0.798865	-0.383596	-0.0432722
V452	0.462006	0.798773	1.04728	1.24482	1.34272	-0.796153	-0.43324	-0.231176	-0.0627448	0.0894053	-1.31245	-0.947727	-0.772575	-0.536087	-0.454145	3.66155	3.1047	2.73307	2.38544	2.04851	1.71502	1.43543	0.842689	2.39986	1.86212	1.46488	1.17127	0.868203	0.541049	0.141513	-0.404901	1.896	1.34038	0.923702	0.605806	0.32152	-0.0442394	-0.415767	-0.949872	1.00517	1.42683	1.71319	-0.316969	0.16945	0.484244	-0.825614	-0.407724	-0.0164693
V453	0.442085	0.806924	1.03	1.21521	1.32981	-0.827001	-0.436316	-0.235449	-0.0591506	0.117279	-1.3125	-0.967591	-0.76927	-0.467492	-0.423386	3.65754	3.13846	2.69017	2.41606	2.07605	1.7652	1.48001	0.865371	2.40175	1.94226	1.47179	1.17543	0.867357	0.535411	0.135156	-0.406504	1.85709	1.35658	0.94437	0.610633	0.300743	-0.0112551	-0.403591	-0.926718	1.02178	1.43793	1.72161	-0.28957	0.139689	0.466313	-0.792902	-0.354446	-0.0343688
V454	0.445531	0.840994	1.01658	1.22152	1.32168	-0.80652	-0.447225	-0.241009	-0.0909165	0.134597	-1.30475	-0.939513	-0.703371	-0.517193	-0.463812	3.65057	3.1013	2.70132	2.42265	2.09758	1.774	1.47364	0.870155	2.39329	1.89426	1.45115	1.1547	0.830821	0.519325	0.121674	-0.388476	1.8816	1.32992	0.984919	0.587539	0.302768	-0.00905216	-0.384166	-0.906742	1.03568	1.45349	1.69652	-0.287841	0.161356	0.489108	-0.829537	-0.328358	-0.0147387
V455	0.446909	0.811541	1.03934	1.2343	1.35087	-0.811054	-0.419625	-0.235502	-0.0874397	0.0951395	-1.30496	-0.939925	-0.734657	-0.527669	-0.474689	3.68753	3.11222	2.72842	2.36673	2.0457	1.79788	1.43036	0.865814	2.40483	1.87246	1.48324	1.20161	0.866663	0.492036	0.124938	-0.370244	1.91519	1.33104	0.92701	0.598719	0.301182	-0.00847528	-0.419706	-0.9339	0.986338	1.43957	1.69989	-0.33698	0.167735	0.486295	-0.745412	-0.386216	-0.0206375
V456	0.43494	0.830628	1.06086	1.20531	1.37053	-0.805804	-0.419212	-0.196185	-0.0302133	0.121724	-1.30866	-1.01663	-0.728813	-0.517271	-0.45362	3.69584	3.13425	2.71403	2.40197	2.08228	1.80535	1.4347	0.848245	2.34634	1.85276	1.46381	1.18146	0.888189	0.530925	0.159484	-0.394755	1.88588	1.30317	0.906339	0.622958	0.332677	-0.0151268	-0.438988	-0.932548	0.986975	1.40218	1.71447	-0.317549	0.123768	0.477154	-0.807216	-0.354473	-0.0339686
V457	0.457504	0.816915	1.06357	1.20479	1.34846	-0.8049	-0.419686	-0.17267	-0.0561444	0.0919007	-1.32759	-0.918876	-0.722987	-0.543275	-0.437296	3.70359	3.11806	2.72261	2.38124	2.06927	1.78085	1.4915	0.851554	2.42652	1.86681	1.50615	1.1998	0.854616	0.536063	0.195179	-0.413312	1.88182	1.31312	0.89189	0.595199	0.30893	-0.000449639	-0.459914	-0.92687	1.02965	1.42007	1.69681	-0.355709	0.139187	0.485939	-0.83806	-0.374852	-0.0621205
V458	0.434034	0.818418	1.03895	1.21468	1.33276	-0.746061	-0.418237	-0.263999	-0.0291468	0.0547965	-1.30579	-0.930198	-0.752978	-0.521433	-0.446892	3.63806	3.06238	2.75612	2.34816	2.07067	1.75905	1.4972	0.859345	2.43722	1.86949	1.50163	1.17939	0.831141	0.482708	0.168238	-0.378482	1.83316	1.33439	0.901515	0.596951	0.35743	-0.0294449	-0.374767	-0.893638	0.978028	1.42241	1.68692	-0.314885	0.102012	0.460477	-0.810698	-0.335012	-0.0248312
V459	0.443177	0.840293	1.05891	1.23757	1.33488	-0.851738	-0.431088	-0.220669	-0.0644631	0.0607469	-1.30153	-0.964257	-0.750065	-0.516347	-0.431477	3.71814	3.10478	2.78299	2.35967	2.06494	1.75669	1.4673	0.896939	2.4456	1.88824	1.46523	1.16576	0.832044	0.520894	0.168856	-0.420252	1.8875	1.30932	0.971316	0.590867	0.266122	0.0101712	-0.411456	-0.909898	0.9576	1.43249	1.69079	-0.349938	0.173221	0.509853	-0.785815	-0.380743	-0.0288308
V46	0.460098	0.819061	1.03544	1.20577	1.34029	-0.818245	-0.429967	-0.256439	-0.0299251	0.0819668	-1.31982	-0.937718	-0.782781	-0.517469	-0.45612	3.6415	3.12128	2.75023	2.40413	2.09225	1.71853	1.47063	0.864425	2.36286	1.85371	1.49549	1.14572	0.808774	0.530909	0.16844	-0.395024	1.81412	1.30681	0.916374	0.606631	0.319713	0.00114982	-0.408831	-0.963187	0.979117	1.44301	1.70521	-0.363449	0.159797	0.482779	-0.802761	-0.333498	-0.0231432
V460	0.468796	0.817512	1.04789	1.23678	1.34487	-0.796679	-0.441245	-0.236086	-0.0452031	0.0686893	-1.31334	-0.937475	-0.769999	-0.479499	-0.452336	3.73204	3.11308	2.73862	2.4157	2.09309	1.74796	1.44095	0.869005	2.42241	1.87894	1.48647	1.16942	0.824835	0.488513	0.174021	-0.399173	1.91649	1.33222	0.943771	0.602507	0.294087	-0.0402206	-0.408003	-0.927762	0.998689	1.39774	1.73189	-0.313857	0.157495	0.473132	-0.804702	-0.365723	-0.0352627
V461	0.415059	0.812173	1.05723	1.24759	1.3099	-0.816274	-0.436451	-0.181904	-0.0771781	0.135234	-1.32374	-0.923107	-0.726796	-0.527186	-0.430872	3.69883	3.10013	2.7278	2.41889	2.06262	1.74956	1.47944	0.875276	2.42507	1.89787	1.50843	1.13875	0.811087	0.519287	0.161221	-0.392161	1.84289	1.35146	0.9457	0.572588	0.301491	-0.0626864	-0.387451	-0.911689	0.973415	1.43735	1.71201	-0.32327	0.149632	0.505466	-0.850623	-0.398859	-0.0562445
V462	0.417178	0.798534	1.07559	1.18532	1.30403	-0.814259	-0.420161	-0.254901	-0.0476932	0.117396	-1.30544	-0.948645	-0.753662	-0.527894	-0.434774	3.63313	3.14099	2.75648	2.40433	2.08842	1.80726	1.44398	0.843832	2.44378	1.90227	1.49468	1.1691	0.844908	0.557816	0.142946	-0.407908	1.88826	1.3652	0.94382	0.623068	0.29853	-0.0205682	-0.416362	-0.922638	0.994263	1.37583	1.71478	-0.327067	0.172322	0.467125	-0.8238	-0.348958	-0.0246794
V463	0.439659	0.86539	1.02659	1.20343	1.32194	-0.815823	-0.408986	-0.200352	-0.0944385	0.0779639	-1.29235	-0.940445	-0.760819	-0.554414	-0.466406	3.65362	3.15764	2.73235	2.45405	2.08124	1.7697	1.45786	0.876333	2.39991	1.85761	1.46068	1.1534	0.784365	0.501798	0.159711	-0.388066	1.91455	1.31644	0.996119	0.630595	0.324686	-0.0108331	-0.421869	-0.896929	1.03625	1.41464	1.74726	-0.286792	0.150343	0.506173	-0.790501	-0.340502	-0.0458709
V464	0.43048	0.846724	1.05182	1.2234	1.32183	-0.816389	-0.412891	-0.221823	-0.0403128	0.0655684	-1.27975	-0.91624	-0.752509	-0.513148	-0.402121	3.69494	3.06505	2.72593	2.39371	2.08778	1.74731	1.46391	0.869003	2.41093	1.8652	1.50108	1.16076	0.848719	0.550944	0.12354	-0.404446	1.8602	1.33481	0.950436	0.619649	0.295491	-0.0334739	-0.380048	-0.918559	1.01117	1.39582	1.70711	-0.317689	0.169904	0.472681	-0.80791	-0.366941	0.0197594
V465	0.438513	0.808407	1.03995	1.18011	1.36098	-0.828415	-0.421557	-0.184887	-0.091048	0.0812681	-1.33144	-0.935216	-0.769102	-0.536294	-0.450421	3.74412	3.12371	2.74548	2.41395	2.07665	1.74368	1.46794	0.857965	2.39307	1.84786	1.48545	1.12736	0.869399	0.514451	0.155135	-0.421317	1.89461	1.32432	0.915364	0.628774	0.299839	-0.00267802	-0.450146	-0.942	0.986611	1.41405	1.69806	-0.266606	0.1658	0.467441	-0.843323	-0.343947	-0.0568135
V466	0.430305	0.850049	1.07656	1.17976	1.32299	-0.819268	-0.398952	-0.236139	-0.0746961	0.0666439	-1.29339	-0.940012	-0.757407	-0.527305	-0.459548	3.69808	3.1095	2.73657	2.3706	2.0857	1.74396	1.48667	0.830026	2.35107	1.86511	1.51298	1.1541	0.814032	0.539849	0.171832	-0.36301	1.81837	1.34768	0.93552	0.606259	0.318559	-0.0255611	-0.401274	-0.921516	1.01886	1.42676	1.71575	-0.296068	0.160423	0.493165	-0.807895	-0.355482	-0.0689827
V467	0.432864	0.824921	1.03307	1.18506	1.33792	-0.811196	-0.406826	-0.254564	-0.0165488	0.0974519	-1.31649	-0.948703	-0.748507	-0.529738	-0.472075	3.68633	3.11744	2.762	2.42429	2.09362	1.7946	1.49108	0.856773	2.38092	1.83923	1.51889	1.14686	0.867796	0.527147	0.165006	-0.381864	1.84888	1.35599	0.975304	0.635716	0.328376	-0.0115218	-0.415079	-0.911098	0.954563	1.41094	1.69253	-0.288122	0.142209	0.472867	-0.802649	-0.329193	-0.0425023
V468	0.423198	0.841152	1.02643	1.23403	1.33782	-0.808816	-0.415317	-0.233578	-0.0536026	0.0696189	-1.29243	-0.958643	-0.76428	-0.518046	-0.435489	3.6506	3.10914	2.73591	2.37355	2.06809	1.78178	1.44393	0.854293	2.36887	1.8613	1.42875	1.16082	0.881564	0.524844	0.163843	-0.430984	1.84275	1.29872	0.932205	0.61395	0.275408	-0.0313743	-0.372277	-0.923389	1.02297	1.3845	1.69681	-0.332845	0.151643	0.481342	-0.829736	-0.380158	-0.0357385
V469	0.449267	0.825464	1.00212	1.23518	1.34134	-0.865869	-0.427099	-0.206531	-0.0194514	0.104879	-1.2683	-0.926249	-0.745196	-0.555575	-0.458039	3.67579	3.12287	2.70254	2.40646	2.11716	1.72569	1.46082	0.867685	2.41496	1.83319	1.50296	1.13897	0.818493	0.541233	0.194777	-0.428763	1.78882	1.30922	0.912424	0.566619	0.327987	0.0203568	-0.431539	-0.918782	0.970611	1.43305	1.66841	-0.344504	0.151518	0.473301	-0.832123	-0.349206	-0.0523177
V47	0.416022	0.803025	1.01884	1.20176	1.32828	-0.816397	-0.413455	-0.224775	-0.0657907	0.0975645	-1.30773	-0.964545	-0.757503	-0.487619	-0.427575	3.65292	3.11798	2.74668	2.35536	2.04326	1.7812	1.45314	0.872137	2.39371	1.7678	1.42059	1.14374	0.841338	0.528918	0.213185	-0.426135	1.86185	1.36461	0.962153	0.633482	0.278227	0.0145852	-0.402677	-0.912101	1.02593	1.4215	1.68135	-0.298205	0.164022	0.480852	-0.881506	-0.380302	-0.0372236
V470	0.397848	0.834458	1.07554	1.20699	1.34167	-0.809523	-0.358039	-0.257006	-0.0607174	0.104506	-1.31162	-0.954326	-0.75825	-0.491094	-0.468273	3.65905	3.07399	2.70971	2.42232	2.07794	1.77744	1.42472	0.90408	2.4184	1.85335	1.46968	1.16652	0.867477	0.560081	0.163391	-0.369798	1.86112	1.31856	0.90847	0.609346	0.290948	-0.0217844	-0.409158	-0.889506	0.940072	1.42609	1.69413	-0.345113	0.128083	0.491477	-0.822723	-0.376136	-0.0177788
V471	0.458021	0.819096	1.01716	1.20499	1.36117	-0.814781	-0.479472	-0.237962	-0.0685143	0.105497	-1.31051	-0.927488	-0.756857	-0.526704	-0.434284	3.65413	3.10554	2.74677	2.33625	2.05207	1.78501	1.41752	0.869243	2.3433	1.86582	1.45325	1.107	0.859725	0.499962	0.124991	-0.39011	1.86863	1.34283	0.974986	0.623639	0.320976	-0.053563	-0.367024	-0.918191	1.01365	1.47099	1.70681	-0.31763	0.191635	0.437577	-0.843973	-0.382687	-0.0441995
V472	0.407959	0.853267	1.03429	1.214	1.33334	-0.81309	-0.388129	-0.260232	-0.10284	0.0771811	-1.31694	-0.955805	-0.722105	-0.511059	-0.479156	3.66364	3.09886	2.70225	2.44028	2.10029	1.79691	1.42989	0.857177	2.40061	1.8453	1.47989	1.15605	0.844281	0.541742	0.101784	-0.396394	1.85444	1.32126	0.930961	0.621951	0.333621	0.00183826	-0.423785	-0.913399	0.984473	1.41268	1.70896	-0.289136	0.126252	0.477977	-0.846213	-0.359757	-0.0129435
V473	0.478748	0.810723	1.07108	1.19791	1.34269	-0.806263	-0.446033	-0.248716	-0.0747569	0.10559	-1.31696	-0.9538	-0.76159	-0.575106	-0.452633	3.63224	3.13263	2.76098	2.35306	2.0704	1.75644	1.46817	0.841683	2.39689	1.87994	1.47074	1.16781	0.879008	0.586645	0.173847	-0.381017	1.84961	1.33704	0.927237	0.574778	0.345705	-0.00691525	-0.408227	-0.909641	0.944011	1.42515	1.70134	-0.286037	0.149323	0.51309	-0.835498	-0.328324	-0.0413646
V474	0.427402	0.818648	1.0221	1.21772	1.31629	-0.820916	-0.415287	-0.253669	-0.0487048	0.0889783	-1.29041	-0.966946	-0.727514	-0.567554	-0.461275	3.65855	3.13851	2.71261	2.4567	2.0556	1.7681	1.46709	0.88012	2.37946	1.83409	1.43726	1.23075	0.839217	0.53409	0.154569	-0.408731	1.89519	1.32707	0.954023	0.669255	0.246245	-0.0204901	-0.385375	-0.935665	0.973707	1.40905	1.71151	-0.322006	0.120906	0.490471	-0.793356	-0.348343	-0.0248462
V475	0.440144	0.821659	1.03476	1.2178	1.3459	-0.811001	-0.45312	-0.244573	-0.0823664	0.139026	-1.28664	-0.907309	-0.761978	-0.537978	-0.448165	3.72106	3.12349	2.6949	2.39094	2.06102	1.78122	1.46437	0.902019	2.39687	1.85957	1.41799	1.1525	0.849208	0.545288	0.165005	-0.392801	1.85783	1.28999	0.958666	0.636221	0.297585	0.0270282	-0.410019	-0.906075	0.98178	1.461	1.69326	-0.287951	0.148654	0.503557	-0.807912	-0.358413	-0.0315454
V476	0.453579	0.815358	1.04877	1.20955	1.33029	-0.805438	-0.464023	-0.227286	-0.0687307	0.0905368	-1.28889	-0.958868	-0.77674	-0.52563	-0.443869	3.65875	3.09836	2.75562	2.39837	2.06168	1.7833	1.51666	0.8853	2.37975	1.90244	1.41851	1.23005	0.821408	0.577033	0.154435	-0.358165	1.87153	1.29295	0.984576	0.605463	0.27673	-0.0463774	-0.386838	-0.898624	1.0337	1.45841	1.72765	-0.26721	0.18046	0.450857	-0.769534	-0.394605	-0.0369879
V477	0.456084	0.817665	1.07574	1.19839	1.35021	-0.800525	-0.41913	-0.26293	-0.0498593	0.115963	-1.29432	-0.98627	-0.76058	-0.554669	-0.480041	3.70897	3.11846	2.7386	2.39712	2.0535	1.7342	1.47246	0.866455	2.4381	1.84621	1.45944	1.12615	0.837739	0.513545	0.130892	-0.426521	1.84232	1.3561	0.951384	0.665876	0.340186	0.000447759	-0.459975	-0.877474	1.01604	1.42597	1.69263	-0.270481	0.171091	0.495563	-0.820153	-0.331441	-0.0492092
V478	0.424072	0.824694	1.04802	1.22661	1.34186	-0.837145	-0.444103	-0.234082	-0.0751264	0.0981499	-1.31131	-0.917583	-0.786069	-0.548242	-0.412463	3.59976	3.1216	2.70886	2.42564	2.05527	1.71349	1.45911	0.847829	2.42421	1.87434	1.43897	1.12038	0.842169	0.54652	0.147939	-0.405308	1.83468	1.31675	0.947207	0.632882	0.282661	-0.0231353	-0.410633	-0.887343	0.964913	1.46379	1.70319	-0.284574	0.129636	0.475314	-0.831837	-0.344668	-0.0650296
V479	0.436466	0.802805	1.06431	1.19201	1.31333	-0.794301	-0.438603	-0.217049	-0.0513206	0.103653	-1.33118	-0.973473	-0.760436	-0.5109	-0.422613	3.6818	3.14149	2.76441	2.44243	2.11105	1.75288	1.46784	0.879227	2.44368	1.90262	1.49365	1.17929	0.804974	0.531646	0.188029	-0.386932	1.83907	1.33064	0.953722	0.610621	0.325832	-0.0177208	-0.407888	-0.917156	0.993288	1.45055	1.71406	-0.303403	0.152988	0.443442	-0.809267	-0.383741	-0.0304677
V48	0.424613	0.837417	1.06456	1.21689	1.34957	-0.813345	-0.416845	-0.258796	-0.0637266	0.104697	-1.28289	-0.971233	-0.740355	-0.516597	-0.407744	3.67826	3.15477	2.72102	2.31521	2.06476	1.70907	1.48293	0.849047	2.39541	1.81784	1.46516	1.12089	0.844534	0.468974	0.177652	-0.3952	1.83436	1.30652	0.965729	0.607335	0.294957	-0.0574548	-0.406572	-0.936855	1.01041	1.42082	1.71405	-0.363759	0.165232	0.458351	-0.812345	-0.349899	-0.0321644
V480	0.449304	0.859939	1.02308	1.18487	1.33288	-0.811177	-0.441938	-0.265863	-0.0908169	0.0989163	-1.30753	-0.947343	-0.753466	-0.510976	-0.427479	3.64476	3.09123	2.76589	2.39274	2.09194	1.75877	1.4598	0.871343	2.35331	1.82117	1.44081	1.17219	0.88898	0.540547	0.112586	-0.365883	1.86919	1.28495	0.953128	0.666442	0.286568	-0.0116968	-0.417657	-0.932968	1.01545	1.41332	1.71712	-0.34793	0.168263	0.496923	-0.805388	-0.357633	-0.0199524
V481	0.453532	0.83928	1.02258	1.21183	1.34672	-0.802963	-0.411985	-0.248668	-0.0809201	0.116378	-1.29473	-0.926041	-0.726763	-0.513763	-0.456229	3.67428	3.15521	2.72471	2.38582	2.0363	1.77352	1.44362	0.87775	2.41294	1.87433	1.4659	1.18032	0.825996	0.489436	0.141903	-0.412024	1.87467	1.25539	0.922391	0.572283	0.321379	0.0231661	-0.411858	-0.934258	1.02257	1.43732	1.70301	-0.337858	0.109763	0.485872	-0.830137	-0.28514	-0.0151447
V482	0.443909	0.78614	1.02705	1.21214	1.35258	-0.823374	-0.436875	-0.245651	-0.0766953	0.113119	-1.30458	-0.93342	-0.756035	-0.532773	-0.429652	3.6941	3.08396	2.74449	2.36465	2.07962	1.77491	1.48475	0.873359	2.42969	1.83021	1.485	1.13834	0.858345	0.51314	0.16331	-0.383957	1.87929	1.33056	0.968162	0.557171	0.280954	0.00885689	-0.405824	-0.898756	0.970407	1.43616	1.71844	-0.307087	0.139998	0.470407	-0.808838	-0.355242	-0.0232473
V483	0.434356	0.836537	1.0603	1.24454	1.27854	-0.796683	-0.434926	-0.205735	-0.0744139	0.114684	-1.27981	-0.958591	-0.798352	-0.524968	-0.434332	3.71835	3.10137	2.75293	2.36623	2.06736	1.73762	1.47898	0.884815	2.42239	1.84246	1.44534	1.15656	0.891541	0.539039	0.112279	-0.407557	1.81815	1.28662	0.937703	0.571402	0.287244	-0.00484212	-0.430849	-0.930865	0.992898	1.43018	1.73637	-0.333349	0.137296	0.468033	-0.797131	-0.350324	-0.000210994
V484	0.452742	0.810212	1.04999	1.17131	1.37429	-0.818195	-0.46127	-0.231804	-0.0352268	0.0834616	-1.27941	-0.954355	-0.763361	-0.559915	-0.446994	3.6831	3.12102	2.73734	2.36217	2.12111	1.79026	1.46128	0.858748	2.41133	1.80494	1.44513	1.17574	0.845653	0.523133	0.165802	-0.412582	1.85601	1.35631	0.950064	0.595931	0.254944	-0.00773259	-0.459751	-0.934025	1.0119	1.43347	1.70779	-0.298426	0.161683	0.466528	-0.810737	-0.382541	-0.0125194
V485	0.436149	0.796168	1.05176	1.22258	1.32173	-0.831321	-0.400191	-0.301504	-0.0571745	0.0617772	-1.30873	-0.930634	-0.800946	-0.535519	-0.457111	3.70389	3.1003	2.77792	2.40175	2.06401	1.72573	1.45321	0.873076	2.39545	1.83727	1.46719	1.1782	0.891414	0.512309	0.15931	-0.421863	1.86617	1.32368	0.950973	0.629661	0.293124	-0.00566968	-0.373327	-0.909813	1.01364	1.45406	1.67978	-0.317094	0.184606	0.456054	-0.786037	-0.376283	-0.0300503
V486	0.450543	0.815217	1.03811	1.1768	1.3037	-0.82273	-0.405736	-0.2407	-0.103433	0.0752614	-1.2929	-0.933294	-0.716177	-0.553533	-0.423113	3.70519	3.17788	2.77269	2.37227	2.08661	1.75194	1.456	0.879776	2.37359	1.85568	1.43297	1.17786	0.808396	0.54234	0.143335	-0.382957	1.89303	1.35499	0.97194	0.600241	0.32315	-0.0499455	-0.354145	-0.931775	0.975305	1.42346	1.70041	-0.324166	0.206937	0.467928	-0.812881	-0.323362	-0.0407517
V487	0.436858	0.81867	1.04898	1.22413	1.38181	-0.792475	-0.402589	-0.189522	-0.0613331	0.101195	-1.29208	-0.928042	-0.76138	-0.54026	-0.449485	3.688	3.08228	2.73474	2.37716	2.127	1.75638	1.47358	0.860965	2.37905	1.88516	1.49656	1.18473	0.866839	0.522283	0.150736	-0.428663	1.85468	1.29324	0.93667	0.65311	0.308174	0.00447514	-0.414685	-0.917227	0.97342	1.43474	1.70341	-0.366637	0.121128	0.486176	-0.791614	-0.347882	-0.0582617
V488	0.420878	0.847423	1.03581	1.19865	1.34532	-0.806473	-0.440249	-0.267597	-0.0603897	0.115908	-1.30418	-0.93098	-0.78894	-0.484289	-0.432036	3.64195	3.07269	2.67363	2.40514	2.07898	1.77186	1.44797	0.854147	2.40846	1.85621	1.46823	1.18223	0.815351	0.530952	0.108627	-0.401394	1.91235	1.29285	0.911939	0.617817	0.31014	-0.0390128	-0.445157	-0.948295	1.01374	1.43101	1.71756	-0.320197	0.136662	0.463619	-0.843171	-0.351825	-0.031597
V489	0.406999	0.893414	1.06207	1.25833	1.33113	-0.816845	-0.466431	-0.284224	-0.0732792	0.140316	-1.3045	-0.926984	-0.758737	-0.550645	-0.430783	3.60986	3.14229	2.72784	2.36798	2.07978	1.76236	1.43621	0.883036	2.44925	1.82039	1.4584	1.19604	0.814213	0.515888	0.154201	-0.376704	1.89117	1.31964	0.970663	0.600285	0.314132	-0.0355636	-0.425591	-0.907678	0.973331	1.44017	1.69475	-0.323257	0.141632	0.493272	-0.765353	-0.374664	-0.0357388
V49	0.427325	0.817671	1.03603	1.23604	1.35242	-0.777118	-0.414843	-0.229027	-0.0695972	0.116063	-1.30996	-0.952377	-0.725152	-0.566893	-0.475151	3.66563	3.13523	2.76981	2.38774	2.10063	1.78077	1.44236	0.90659	2.4194	1.84547	1.47381	1.18157	0.841002	0.51666	0.196717	-0.395496	1.8264	1.2907	0.949283	0.602736	0.289319	-0.026321	-0.430441	-0.901428	0.995162	1.42399	1.68961	-0.31358	0.204257	0.506675	-0.833761	-0.358229	0.0240952
V490	0.464358	0.833992	1.05768	1.20533	1.3345	-0.806437	-0.438936	-0.223516	-0.0561906	0.104032	-1.30434	-0.952949	-0.730487	-0.495957	-0.46598	3.75111	3.15059	2.75052	2.3569	2.05986	1.73976	1.47716	0.837811	2.43837	1.81887	1.44221	1.14459	0.879267	0.50077	0.13997	-0.414049	1.8438	1.33978	0.927343	0.635635	0.267532	-0.033984	-0.448373	-0.898555	0.981384	1.42554	1.70614	-0.308465	0.14824	0.46649	-0.815653	-0.380274	-0.018343
V491	0.45147	0.826361	1.07185	1.17781	1.31435	-0.813489	-0.418365	-0.250363	-0.0591031	0.0775285	-1.28974	-0.952007	-0.732605	-0.535488	-0.4936	3.66553	3.08505	2.71864	2.34527	2.06232	1.7438	1.41067	0.828093	2.42296	1.86992	1.5225	1.18751	0.875492	0.507705	0.119334	-0.411307	1.84768	1.31336	0.932028	0.621169	0.291362	-0.0157474	-0.425972	-0.931032	0.963852	1.43031	1.69017	-0.286923	0.176653	0.490379	-0.817495	-0.3489	-0.0667176
V492	0.440446	0.828479	1.05012	1.22395	1.37406	-0.808116	-0.424795	-0.267136	-0.0322976	0.0807993	-1.27579	-0.91877	-0.76098	-0.514838	-0.43981	3.676	3.11712	2.73176	2.38608	2.06975	1.74085	1.43885	0.835137	2.35402	1.87266	1.47385	1.16954	0.858773	0.50457	0.148227	-0.426809	1.90117	1.31591	0.913224	0.641973	0.299609	-0.0333729	-0.403399	-0.899444	1.00713	1.41846	1.72724	-0.310898	0.13557	0.481348	-0.787486	-0.378991	-0.0311246
V493	0.445905	0.802678	1.0635	1.2045	1.32961	-0.823865	-0.405851	-0.219365	-0.0750007	0.0939932	-1.30874	-0.927229	-0.748916	-0.522426	-0.421434	3.7013	3.1136	2.74585	2.36568	2.09124	1.76268	1.42036	0.89338	2.38541	1.88452	1.49029	1.17318	0.810974	0.545554	0.168484	-0.417038	1.93675	1.31692	0.94874	0.606688	0.274497	-0.0252423	-0.460447	-0.923615	1.00998	1.41311	1.7065	-0.295203	0.161587	0.505621	-0.828739	-0.365475	0.00919604
V494	0.438404	0.784784	1.07256	1.20283	1.32886	-0.809794	-0.424339	-0.27045	-0.0948057	0.104767	-1.28196	-0.958264	-0.764854	-0.50578	-0.446909	3.63383	3.13568	2.73877	2.41738	2.1145	1.75061	1.43606	0.863602	2.39716	1.85012	1.48082	1.20921	0.831455	0.528421	0.147771	-0.42865	1.90182	1.34899	0.976267	0.538991	0.302897	0.0215637	-0.410341	-0.923131	0.990427	1.44474	1.72722	-0.327224	0.147701	0.501382	-0.798039	-0.360474	-0.0379278
V495	0.427524	0.816844	1.05879	1.21769	1.31308	-0.768036	-0.432473	-0.237782	-0.0788919	0.0934992	-1.28032	-0.936338	-0.754069	-0.529317	-0.450185	3.72153	3.10715	2.77905	2.39178	2.09537	1.71861	1.44985	0.871307	2.4011	1.90376	1.46667	1.16304	0.833667	0.521699	0.169179	-0.393188	1.88915	1.32097	1.01212	0.618585	0.350858	-0.0138497	-0.420494	-0.951267	0.976651	1.44206	1.72962	-0.326198	0.127088	0.491678	-0.799765	-0.380705	0.0545559
V496	0.434021	0.826602	1.05099	1.2002	1.35452	-0.79727	-0.401548	-0.231894	-0.0548438	0.115467	-1.28258	-0.939279	-0.751217	-0.505676	-0.436845	3.73562	3.10398	2.70412	2.36277	2.13005	1.79634	1.46744	0.849508	2.38021	1.86924	1.53052	1.14217	0.877391	0.554496	0.138782	-0.418936	1.92145	1.31986	0.90716	0.608718	0.291516	0.000990964	-0.366864	-0.928534	0.978598	1.4164	1.67951	-0.298747	0.184268	0.47294	-0.812877	-0.364988	-0.050883
V497	0.423113	0.837359	1.04099	1.19902	1.35783	-0.775908	-0.402488	-0.230446	-0.088998	0.10103	-1.2703	-0.915667	-0.783854	-0.494745	-0.449116	3.65663	3.10184	2.7134	2.34976	2.10564	1.7085	1.44549	0.851721	2.42778	1.89948	1.46018	1.16094	0.871328	0.557427	0.140931	-0.364778	1.86486	1.32536	0.947254	0.622874	0.347149	-0.0122934	-0.377908	-0.89956	0.981445	1.42813	1.71497	-0.293139	0.144406	0.425677	-0.822992	-0.374781	-0.0398746
V498	0.440731	0.832546	1.01967	1.22333	1.35569	-0.866851	-0.429957	-0.273188	-0.0469286	0.120829	-1.34399	-0.943097	-0.776318	-0.52808	-0.398571	3.67556	3.12771	2.73167	2.39714	2.04771	1.79823	1.46203	0.870774	2.43625	1.86431	1.51495	1.1833	0.864236	0.483077	0.136507	-0.405761	1.88758	1.28268	0.913023	0.555928	0.303313	-0.00382587	-0.435933	-0.931813	0.960961	1.42908	1.68304	-0.336146	0.15116	0.474716	-0.854097	-0.334535	-0.0517852
V499	0.447952	0.831547	1.08187	1.19201	1.32628	-0.816279	-0.439805	-0.276545	-0.101863	0.125936	-1.31967	-0.967815	-0.722748	-0.500621	-0.420483	3.72614	3.09174	2.74253	2.3868	2.07914	1.7931	1.47758	0.858718	2.45323	1.85451	1.48864	1.19032	0.810554	0.488867	0.157205	-0.388072	1.90413	1.30669	0.922314	0.63157	0.331399	-0.0214034	-0.39496	-0.964541	1.03455	1.43636	1.72742	-0.335806	0.150248	0.484864	-0.776528	-0.370667	-0.0495413
V5	0.442615	0.829076	1.04538	1.19194	1.3531	-0.807704	-0.425163	-0.191623	-0.0602692	0.0906559	-1.30885	-0.939795	-0.755593	-0.48643	-0.440588	3.68553	3.07919	2.73799	2.37643	2.03566	1.73576	1.45184	0.865673	2.42742	1.87266	1.47558	1.17903	0.818295	0.434611	0.14226	-0.397172	1.87793	1.30666	0.925441	0.629822	0.354652	-0.00145646	-0.420359	-0.901917	0.974377	1.38377	1.71613	-0.314683	0.147667	0.496735	-0.803118	-0.357969	-0.0524207
V50	0.446802	0.834658	1.03266	1.18452	1.36568	-0.834584	-0.428118	-0.226099	-0.091227	0.0611591	-1.32154	-0.924328	-0.761913	-0.5347	-0.43573	3.69752	3.04432	2.70967	2.40129	2.05443	1.74496	1.4696	0.889208	2.37147	1.90609	1.44479	1.18509	0.873127	0.590199	0.112698	-0.36966	1.85194	1.32729	0.970612	0.613054	0.310509	-0.0435126	-0.387674	-0.914474	0.973012	1.38011	1.74091	-0.310314	0.132625	0.471926	-0.807946	-0.337779	-0.0434377
V500	0.440896	0.854882	1.0542	1.24486	1.32421	-0.826395	-0.420801	-0.251814	-0.0794382	0.0830171	-1.32301	-0.938417	-0.770749	-0.522799	-0.427702	3.66135	3.1076	2.68298	2.40245	2.12886	1.81551	1.46044	0.861829	2.45885	1.79588	1.506	1.07711	0.838938	0.495939	0.163763	-0.389808	1.91031	1.33618	0.954956	0.597236	0.337592	-0.0111661	-0.357249	-0.92475	0.987464	1.415	1.6922	-0.333261	0.169024	0.493178	-0.793402	-0.39705	-0.0181758
V501	0.477373	0.810634	1.0305	1.17589	1.28899	-0.805247	-0.450801	-0.277548	-0.0488194	0.0652043	-1.32955	-0.92118	-0.781611	-0.548583	-0.468624	3.67852	3.112	2.73392	2.34943	2.07159	1.75261	1.51129	0.887812	2.45128	1.86351	1.40837	1.17983	0.854384	0.55326	0.153166	-0.405469	1.8381	1.30874	0.944394	0.64034	0.254454	-0.0187433	-0.390773	-0.902879	0.984984	1.41585	1.73255	-0.312279	0.150181	0.474914	-0.81387	-0.35761	-0.0177366
V502	0.431676	0.830983	1.06234	1.22394	1.32133	-0.838021	-0.406206	-0.273163	-0.0486476	0.104346	-1.32701	-0.959714	-0.765132	-0.542503	-0.474973	3.6345	3.13606	2.743	2.4016	2.06318	1.75418	1.43924	0.868874	2.4043	1.83955	1.46099	1.19984	0.883236	0.548431	0.135167	-0.393414	1.89523	1.34882	0.964435	0.656401	0.312039	0.0228639	-0.438017	-0.907085	0.974344	1.44928	1.72253	-0.298567	0.144149	0.452998	-0.793945	-0.390619	-0.0156968
V503	0.444244	0.833738	1.01868	1.25504	1.34289	-0.80929	-0.425615	-0.25264	-0.0706573	0.13027	-1.28706	-0.925412	-0.756437	-0.51826	-0.440922	3.64187	3.12089	2.74125	2.34718	2.09053	1.81178	1.4953	0.900473	2.34348	1.86154	1.46535	1.10606	0.846831	0.51644	0.144227	-0.358681	1.91212	1.26306	0.891691	0.553142	0.274728	0.00736823	-0.406533	-0.930305	0.988437	1.42189	1.70811	-0.329687	0.148834	0.469814	-0.780845	-0.339093	-0.0780845
V504	0.420049	0.787562	1.04357	1.20056	1.33025	-0.825416	-0.438714	-0.230144	-0.0748994	0.0814072	-1.32218	-0.926178	-0.732037	-0.502276	-0.443674	3.70574	3.12921	2.74181	2.42665	2.07778	1.79202	1.45903	0.865332	2.43056	1.85395	1.44878	1.19475	0.819755	0.511616	0.128134	-0.385751	1.87126	1.35831	0.968991	0.524474	0.299391	-0.0130207	-0.393539	-0.947657	1.00214	1.42799	1.7031	-0.320604	0.137355	0.455858	-0.813621	-0.370383	-0.0285249
V505	0.449115	0.789184	1.06203	1.22153	1.29782	-0.843842	-0.484421	-0.236907	-0.0428348	0.10325	-1.31104	-0.929668	-0.759906	-0.53814	-0.454432	3.67134	3.10227	2.7	2.36388	2.09835	1.81963	1.45515	0.831819	2.39663	1.82552	1.4589	1.12864	0.888112	0.482256	0.150913	-0.37799	1.88236	1.34547	0.86915	0.587489	0.356803	-0.0263561	-0.397524	-0.944359	0.960235	1.42636	1.68044	-0.321868	0.145785	0.448035	-0.823998	-0.316001	-0.0182774
V506	0.432305	0.870036	1.02373	1.23251	1.34168	-0.801238	-0.456618	-0.247721	-0.0570552	0.0632324	-1.30874	-0.904852	-0.764213	-0.520486	-0.440943	3.66911	3.08362	2.71439	2.3784	2.08921	1.75458	1.50404	0.897294	2.4444	1.88009	1.50326	1.17287	0.863701	0.529829	0.141871	-0.418955	1.85082	1.3404	1.0092	0.605357	0.339565	-0.00489829	-0.408139	-0.884158	0.986683	1.40361	1.69147	-0.306863	0.131317	0.505793	-0.798448	-0.347317	-0.0223976
V507	0.444672	0.855664	1.02883	1.21996	1.34082	-0.813369	-0.475497	-0.246661	-0.0673078	0.128304	-1.30554	-0.936836	-0.750338	-0.515704	-0.395656	3.69224	3.08978	2.67675	2.36063	2.03789	1.81242	1.44795	0.852445	2.40829	1.86842	1.4843	1.1781	0.911992	0.52445	0.192987	-0.435307	1.93312	1.32982	0.90415	0.617949	0.278286	-0.00340906	-0.46729	-0.925338	0.995275	1.46762	1.73687	-0.330714	0.161678	0.485613	-0.792629	-0.393962	-0.0226893
V508	0.42703	0.780236	1.05375	1.23523	1.2798	-0.815019	-0.42862	-0.207989	-0.0790596	0.109543	-1.27904	-0.967205	-0.755245	-0.567953	-0.473361	3.64662	3.09266	2.73302	2.37771	2.04782	1.80034	1.43249	0.89009	2.37046	1.81672	1.50448	1.18452	0.824452	0.501436	0.142484	-0.430537	1.90103	1.28557	0.884461	0.611753	0.322451	-0.0342176	-0.445682	-0.902005	0.967617	1.40922	1.72001	-0.311216	0.131743	0.515523	-0.796226	-0.400266	-0.0382746
V509	0.451557	0.799453	1.04371	1.21898	1.33788	-0.813161	-0.436471	-0.237142	-0.0618975	0.14441	-1.32596	-0.93208	-0.725065	-0.503098	-0.446723	3.69623	3.11859	2.73227	2.39852	2.06807	1.73738	1.48024	0.871291	2.41899	1.86232	1.49716	1.15654	0.839456	0.554671	0.111444	-0.366595	1.81331	1.32358	0.994977	0.629705	0.339176	-0.000739565	-0.378451	-0.898812	0.973307	1.42448	1.7015	-0.308257	0.124771	0.443812	-0.813522	-0.364404	-0.0370565
V51	0.457267	0.853828	1.05635	1.23704	1.31675	-0.798937	-0.394476	-0.249974	-0.0933599	0.11205	-1.28503	-0.934675	-0.759551	-0.517948	-0.464762	3.64205	3.12617	2.79119	2.41249	2.04223	1.76353	1.43762	0.857911	2.36884	1.83371	1.47957	1.15968	0.830562	0.506275	0.164286	-0.393107	1.84663	1.34328	0.918017	0.590163	0.324152	0.000412876	-0.423458	-0.88081	1.01182	1.4207	1.75578	-0.331341	0.147573	0.477825	-0.811325	-0.352734	-0.00909902
V510	0.432028	0.864864	1.01331	1.21291	1.33744	-0.790829	-0.43172	-0.264884	-0.0769047	0.103614	-1.32701	-0.970063	-0.815944	-0.532015	-0.443247	3.63688	3.13007	2.68817	2.36338	2.04448	1.75034	1.42576	0.885999	2.44755	1.84977	1.50217	1.18783	0.847113	0.511381	0.128073	-0.422952	1.79095	1.3169	0.950084	0.601688	0.307236	-0.0421341	-0.391448	-0.868113	0.963806	1.41238	1.71621	-0.296367	0.172161	0.497367	-0.776361	-0.374014	-0.0331585
V511	0.423095	0.839572	1.03262	1.20245	1.31729	-0.817118	-0.379953	-0.274949	-0.0438739	0.0780049	-1.30254	-0.945897	-0.776626	-0.549097	-0.494845	3.71531	3.12084	2.74665	2.42214	2.11721	1.73161	1.41241	0.849517	2.38512	1.84011	1.4643	1.14601	0.852163	0.536125	0.14728	-0.406373	1.8675	1.27829	0.953916	0.588408	0.307914	0.00981795	-0.378074	-0.892984	0.992232	1.41533	1.68862	-0.305928	0.136858	0.491224	-0.824045	-0.33427	-0.0085957
V512	0.429564	0.822003	1.09401	1.16308	1.32947	-0.817415	-0.409312	-0.237611	-0.0559459	0.105487	-1.29635	-0.946474	-0.727635	-0.554035	-0.437538	3.714	3.18083	2.75923	2.38473	2.07833	1.76073	1.42835	0.84219	2.38325	1.87795	1.4921	1.19006	0.789399	0.511203	0.118717	-0.395812	1.8424	1.31975	0.927071	0.590889	0.301145	-0.0505877	-0.407561	-0.881643	0.982195	1.43599	1.67808	-0.309812	0.19095	0.482756	-0.800157	-0.347782	-0.0149617
V513	0.422923	0.851185	1.05056	1.22874	1.34304	-0.797193	-0.430874	-0.263804	-0.0709787	0.155157	-1.30915	-0.951033	-0.744828	-0.533634	-0.477064	3.65075	3.11826	2.75433	2.34431	2.09202	1.7329	1.49948	0.869509	2.43963	1.86767	1.43158	1.16474	0.893844	0.547005	0.133453	-0.383022	1.91368	1.34774	0.937712	0.65784	0.326702	-0.0183184	-0.407754	-0.916094	0.971248	1.4749	1.68315	-0.344913	0.209237	0.460374	-0.807521	-0.344133	-0.0428399
V514	0.432104	0.818988	1.03937	1.22018	1.34237	-0.870848	-0.430896	-0.196405	-0.0538315	0.0973541	-1.31647	-0.977857	-0.733164	-0.539319	-0.440689	3.69214	3.12457	2.7415	2.40083	2.11582	1.76692	1.491	0.872922	2.44013	1.81329	1.47554	1.17489	0.79161	0.508057	0.191353	-0.355439	1.84037	1.40265	0.915834	0.624086	0.298879	-0.00808758	-0.367475	-0.899888	0.974869	1.4152	1.72856	-0.318577	0.127308	0.45929	-0.803601	-0.361466	-0.0458213
V515	0.436576	0.80979	1.06325	1.2085	1.33933	-0.817121	-0.451855	-0.211208	-0.0737926	0.105637	-1.30558	-0.942554	-0.773743	-0.547469	-0.424719	3.6901	3.1498	2.74755	2.396	2.0311	1.77922	1.44367	0.840047	2.4286	1.8331	1.47152	1.1976	0.856464	0.512711	0.146793	-0.401244	1.88929	1.28095	0.925987	0.624595	0.326749	-0.0277089	-0.328568	-0.929713	1.03194	1.40824	1.70634	-0.353573	0.139302	0.462279	-0.818764	-0.322428	-0.0168186
V516	0.423602	0.843514	1.09679	1.24555	1.34771	-0.819097	-0.417658	-0.226302	-0.0426829	0.117355	-1.27012	-0.953625	-0.735191	-0.555054	-0.495557	3.69429	3.1169	2.69133	2.35968	2.08694	1.79224	1.46816	0.85959	2.46487	1.85731	1.42695	1.173	0.871158	0.532457	0.145927	-0.39532	1.88496	1.34013	0.963199	0.598819	0.298423	0.00985268	-0.393844	-0.946635	0.975406	1.41007	1.72084	-0.345011	0.140324	0.453953	-0.860846	-0.331686	-0.0132153
V517	0.457219	0.776856	1.05688	1.21974	1.36035	-0.851442	-0.454679	-0.264672	-0.0842735	0.0681877	-1.29319	-0.944057	-0.753492	-0.490992	-0.441524	3.70898	3.05013	2.7066	2.37515	2.08701	1.76942	1.45189	0.869938	2.33152	1.86295	1.52878	1.18684	0.846522	0.510019	0.16101	-0.404031	1.79907	1.34025	0.957022	0.639479	0.305874	-0.0487377	-0.383762	-0.87827	0.969457	1.36924	1.7156	-0.321604	0.139906	0.46629	-0.836735	-0.341914	-0.00332732
V518	0.442534	0.790599	1.04963	1.23845	1.34054	-0.791201	-0.427083	-0.209324	-0.0964767	0.0909221	-1.29784	-0.94711	-0.738179	-0.514317	-0.43891	3.63208	3.12285	2.74852	2.40609	2.03395	1.74912	1.48399	0.823648	2.41709	1.90297	1.47919	1.1545	0.849806	0.532333	0.110122	-0.332663	1.85435	1.30295	0.955882	0.616582	0.294061	-0.0610525	-0.427291	-0.923324	0.973659	1.41072	1.68979	-0.324248	0.165688	0.488565	-0.814487	-0.378171	-0.0316732
V519	0.406194	0.79616	1.03923	1.25465	1.34503	-0.793206	-0.436763	-0.26038	-0.0506944	0.127662	-1.26343	-0.939658	-0.751264	-0.522331	-0.429063	3.67243	3.06081	2.74703	2.39089	2.07881	1.72676	1.49495	0.856719	2.43549	1.87828	1.4767	1.11466	0.85574	0.524586	0.172048	-0.377645	1.86671	1.33666	0.873126	0.678921	0.333743	-0.0254267	-0.456743	-0.919554	0.98265	1.40241	1.69814	-0.307365	0.169748	0.443868	-0.811427	-0.366063	-0.033613
V52	0.413175	0.810293	1.02863	1.20891	1.32402	-0.813724	-0.440873	-0.201944	-0.0640884	0.0538722	-1.32003	-0.914846	-0.770927	-0.537247	-0.492542	3.63868	3.08056	2.6686	2.36676	2.11217	1.77822	1.50305	0.878103	2.4053	1.8925	1.4702	1.18579	0.852509	0.529195	0.118879	-0.372809	1.88057	1.29815	0.936916	0.583486	0.33243	-0.0122959	-0.40157	-0.887732	0.964903	1.4056	1.713	-0.324367	0.161264	0.457725	-0.818368	-0.359427	-0.060625
V520	0.440216	0.810793	1.06941	1.20186	1.31904	-0.816721	-0.434737	-0.178468	-0.0702946	0.0749198	-1.2853	-0.939774	-0.760272	-0.554542	-0.455434	3.62421	3.06649	2.73709	2.35191	2.1029	1.7727	1.47103	0.873474	2.35978	1.87996	1.47343	1.12483	0.854191	0.585273	0.106278	-0.388297	1.80562	1.30505	0.883175	0.608002	0.32144	-0.00565546	-0.432727	-0.948612	0.976753	1.41625	1.68474	-0.337829	0.167444	0.491702	-0.794988	-0.362754	-0.0177866
V521	0.431434	0.860723	1.02469	1.18178	1.34815	-0.799139	-0.406186	-0.223441	-0.0605074	0.0749333	-1.29888	-0.958366	-0.791233	-0.520567	-0.453072	3.69691	3.07253	2.71491	2.37623	2.05623	1.74122	1.48663	0.815453	2.48082	1.87667	1.46082	1.18065	0.846814	0.568722	0.188026	-0.376646	1.89923	1.32924	0.910233	0.606788	0.339501	-0.0425217	-0.447685	-0.927301	0.961374	1.44052	1.74355	-0.313593	0.151632	0.495241	-0.824023	-0.379077	-0.00295409
V522	0.4393	0.800592	1.03834	1.21705	1.36075	-0.768218	-0.429003	-0.220348	-0.0856453	0.0933902	-1.32369	-0.939359	-0.72104	-0.54572	-0.432134	3.65112	3.13337	2.72305	2.38686	2.04494	1.73794	1.41941	0.858935	2.42375	1.81723	1.44965	1.13862	0.858001	0.524692	0.131501	-0.383912	1.88598	1.34405	0.89166	0.606726	0.315835	-0.00453286	-0.39177	-0.948369	0.995407	1.41015	1.70674	-0.310291	0.132903	0.489399	-0.841216	-0.391259	-0.0402521
V523	0.442411	0.814191	1.04135	1.19687	1.35137	-0.801501	-0.413664	-0.245287	-0.079316	0.0907429	-1.29778	-0.92852	-0.756957	-0.508127	-0.42468	3.7249	3.08939	2.70677	2.39396	2.05694	1.77215	1.4076	0.847884	2.47578	1.83631	1.52663	1.17561	0.815345	0.506618	0.194582	-0.408995	1.90305	1.32337	0.915099	0.620529	0.337896	0.000234118	-0.448152	-0.886742	0.991647	1.42709	1.70062	-0.277653	0.14436	0.469755	-0.806108	-0.386723	-0.0195701
V524	0.468636	0.830162	1.04993	1.22429	1.33917	-0.788643	-0.422872	-0.185102	-0.0608002	0.105491	-1.29187	-0.927094	-0.771484	-0.51801	-0.456145	3.61672	3.11294	2.75046	2.34834	2.12906	1.76101	1.47149	0.852938	2.41521	1.84095	1.48856	1.22381	0.853215	0.462271	0.141839	-0.428677	1.88347	1.33021	0.940167	0.596031	0.276127	-0.0134211	-0.404642	-0.907813	0.983338	1.42863	1.70673	-0.305274	0.136202	0.476307	-0.823863	-0.324979	-0.0317634
V525	0.4192	0.83012	1.06064	1.25068	1.34042	-0.793992	-0.399446	-0.24669	-0.0650381	0.0927412	-1.29245	-0.972311	-0.774431	-0.536799	-0.399039	3.6205	3.11684	2.73363	2.39641	2.07687	1.72475	1.45489	0.832393	2.39169	1.88339	1.50888	1.14145	0.879391	0.536153	0.124294	-0.394428	1.87017	1.32281	0.923325	0.615917	0.310044	0.0159578	-0.419957	-0.937254	0.976475	1.44264	1.68457	-0.315658	0.153792	0.48438	-0.789924	-0.35035	-0.0523814
V526	0.417454	0.787224	1.03186	1.22539	1.35981	-0.808563	-0.394869	-0.235979	-0.0680203	0.10874	-1.31195	-0.904662	-0.777072	-0.513123	-0.433409	3.68286	3.14095	2.71544	2.3826	2.06609	1.76495	1.46358	0.868008	2.37849	1.83312	1.48337	1.16925	0.899224	0.512293	0.144146	-0.419945	1.8043	1.30669	0.934793	0.645761	0.323745	-0.0229149	-0.43039	-0.943105	1.00221	1.43553	1.70024	-0.308512	0.137742	0.447163	-0.834562	-0.349956	-0.0714779
V527	0.447657	0.842626	1.08083	1.18791	1.35831	-0.805762	-0.471585	-0.246315	-0.0422241	0.14914	-1.29324	-0.912932	-0.74355	-0.520352	-0.447255	3.66332	3.10626	2.73379	2.41654	2.10389	1.80309	1.4897	0.893835	2.42902	1.8021	1.47328	1.14721	0.900535	0.497816	0.14677	-0.419948	1.88542	1.32121	0.969771	0.623942	0.302814	-0.0089019	-0.40714	-0.921738	1.00392	1.41343	1.69524	-0.276702	0.166792	0.480698	-0.798415	-0.344079	0.0197721
V528	0.429678	0.841827	1.05243	1.20624	1.34171	-0.816482	-0.463353	-0.241696	-0.0450805	0.0883118	-1.30392	-0.958068	-0.766384	-0.559383	-0.49071	3.70181	3.12073	2.75783	2.3913	2.06181	1.7178	1.50509	0.877391	2.42401	1.87306	1.43486	1.16631	0.790511	0.524347	0.119172	-0.372291	1.87022	1.30986	0.929036	0.607832	0.338206	-0.00552065	-0.371915	-0.933005	0.995009	1.40063	1.70854	-0.347293	0.162163	0.531795	-0.796129	-0.387817	-0.0669486
V529	0.452157	0.822934	1.04794	1.25736	1.31695	-0.786951	-0.402811	-0.221686	-0.0368312	0.0834249	-1.30721	-0.915542	-0.74227	-0.530186	-0.421295	3.67282	3.0769	2.73514	2.36088	2.1041	1.76387	1.41677	0.839609	2.39352	1.9014	1.42974	1.1459	0.873373	0.518039	0.173222	-0.397817	1.81436	1.29012	0.939555	0.60744	0.29711	-0.0204669	-0.37762	-0.936513	0.99508	1.38531	1.71548	-0.307342	0.111992	0.459566	-0.828751	-0.361565	-0.00155576
V53	0.414743	0.799046	1.03016	1.23489	1.32725	-0.796344	-0.4513	-0.20119	-0.0687032	0.121724	-1.29896	-0.921147	-0.749862	-0.562347	-0.470601	3.68714	3.11032	2.7671	2.3555	2.08431	1.77909	1.46105	0.863543	2.38461	1.84655	1.44839	1.15676	0.855244	0.507642	0.157666	-0.412356	1.82096	1.39267	0.944615	0.606546	0.342667	-0.0233122	-0.433844	-0.88662	0.996567	1.47244	1.73092	-0.30234	0.157822	0.472209	-0.77733	-0.345198	-0.0145268
V530	0.432653	0.822231	1.04396	1.19194	1.30586	-0.82417	-0.463213	-0.252449	-0.061591	0.121294	-1.27951	-0.947043	-0.732979	-0.543362	-0.414396	3.68079	3.16412	2.73328	2.37934	2.03471	1.77286	1.48894	0.8557	2.4233	1.83392	1.45202	1.16633	0.849642	0.500537	0.183361	-0.409119	1.84725	1.26616	0.958195	0.646687	0.277947	-0.0298501	-0.429034	-0.923587	0.974353	1.41009	1.69207	-0.282737	0.184059	0.488963	-0.853998	-0.344338	-0.033533
V531	0.411401	0.816654	1.05855	1.23688	1.30174	-0.822936	-0.407402	-0.228969	-0.0289029	0.0701641	-1.31711	-0.93574	-0.778587	-0.536173	-0.441333	3.68638	3.06636	2.75697	2.39044	2.05979	1.71876	1.44592	0.855021	2.40628	1.84366	1.5159	1.15044	0.857248	0.54863	0.127634	-0.39705	1.91932	1.36021	0.949709	0.614104	0.282344	0.00511242	-0.414405	-0.904493	0.999864	1.42582	1.7122	-0.300031	0.141839	0.44636	-0.81307	-0.36193	-0.0557795
V532	0.444973	0.852113	1.07676	1.23577	1.32413	-0.787355	-0.46971	-0.220499	-0.0644828	0.0876852	-1.29428	-0.902261	-0.733401	-0.519903	-0.460183	3.66599	3.07519	2.7172	2.3826	2.08208	1.74676	1.43788	0.89833	2.44915	1.83836	1.44225	1.18001	0.816469	0.528857	0.165342	-0.431417	1.90722	1.3347	0.958722	0.57482	0.29416	-0.033538	-0.408749	-0.899858	0.972673	1.40567	1.7125	-0.330251	0.165201	0.484856	-0.797189	-0.331741	0.00320642
V533	0.454282	0.821244	1.03213	1.2208	1.32475	-0.859032	-0.416962	-0.265725	-0.0308014	0.112591	-1.29245	-0.927507	-0.755733	-0.478472	-0.442753	3.69014	3.09194	2.75019	2.3896	2.06655	1.75315	1.47499	0.853281	2.42353	1.85185	1.44648	1.20697	0.860538	0.518721	0.167284	-0.355757	1.85689	1.32634	0.931795	0.582845	0.317909	-0.000658529	-0.393821	-0.919801	0.987068	1.43684	1.72068	-0.294321	0.188353	0.458862	-0.771107	-0.386277	-0.00724692
V534	0.46061	0.800361	1.00701	1.21537	1.33539	-0.780135	-0.454801	-0.246826	-0.0546982	0.101187	-1.29193	-0.947531	-0.749841	-0.553496	-0.471105	3.73751	3.09185	2.70908	2.38095	2.06139	1.75581	1.46248	0.852571	2.38798	1.86363	1.51311	1.17254	0.872364	0.539032	0.154343	-0.399919	1.84432	1.34262	0.862323	0.606386	0.289114	0.0195667	-0.364698	-0.925981	0.960918	1.40775	1.70762	-0.313063	0.151941	0.471067	-0.868279	-0.354281	-0.013617
V535	0.443271	0.837609	1.02657	1.19996	1.32868	-0.835812	-0.424142	-0.2678	-0.0782373	0.105075	-1.29043	-0.88142	-0.722809	-0.482944	-0.442925	3.70415	3.07315	2.72376	2.34822	2.0711	1.74281	1.48533	0.810514	2.43692	1.86756	1.45455	1.16679	0.816577	0.528859	0.192211	-0.376443	1.88539	1.28908	0.970164	0.624573	0.329486	-0.0404757	-0.378927	-0.933901	1.00568	1.42221	1.73129	-0.294451	0.155743	0.496387	-0.793437	-0.367595	-0.013488
V536	0.43919	0.855668	1.0505	1.20796	1.36767	-0.817185	-0.411802	-0.237144	-0.0771748	0.140499	-1.2724	-0.904872	-0.757865	-0.499165	-0.452163	3.63854	3.09405	2.6975	2.36498	2.08163	1.77815	1.40242	0.871174	2.40303	1.82132	1.48893	1.1783	0.846472	0.539638	0.16659	-0.383245	1.89244	1.30619	0.941739	0.572771	0.330154	-0.0273422	-0.393838	-0.944733	0.962064	1.41396	1.72695	-0.29247	0.147426	0.440166	-0.777528	-0.333171	0.0147271
V537	0.433602	0.801458	1.04844	1.19358	1.33343	-0.824552	-0.384724	-0.222154	-0.0254852	0.0902561	-1.26617	-0.930721	-0.77423	-0.495227	-0.478159	3.61635	3.12035	2.70545	2.40036	2.09049	1.74191	1.47193	0.894994	2.40128	1.83848	1.52104	1.17953	0.867078	0.520368	0.120751	-0.431466	1.84827	1.35288	0.958485	0.601212	0.323813	-0.0507905	-0.372523	-0.900364	1.00194	1.41244	1.71847	-0.329475	0.0878169	0.483703	-0.812325	-0.372488	-0.0600552
V538	0.439643	0.79627	1.05549	1.2272	1.34354	-0.804355	-0.408226	-0.229307	-0.0405649	0.0536295	-1.31234	-0.919901	-0.792993	-0.515734	-0.420635	3.63166	3.09409	2.71355	2.3307	2.04161	1.80419	1.43564	0.819429	2.41658	1.87004	1.52144	1.16383	0.882402	0.504509	0.13919	-0.411359	1.8853	1.30423	0.947759	0.609198	0.306853	-0.0142864	-0.365708	-0.947618	1.00522	1.4043	1.7145	-0.343597	0.106571	0.464885	-0.82993	-0.395964	-0.0190921
V539	0.442418	0.80004	1.07774	1.18267	1.35349	-0.807593	-0.415685	-0.232019	-0.0513879	0.0955064	-1.31529	-0.934069	-0.747504	-0.520849	-0.439722	3.69408	3.12794	2.73995	2.41877	2.0721	1.71427	1.42531	0.872112	2.42104	1.87469	1.4826	1.15639	0.847568	0.530871	0.159642	-0.401217	1.88059	1.34299	0.946465	0.597586	0.277092	-0.0117262	-0.420374	-0.930667	0.990987	1.38197	1.70693	-0.290401	0.130132	0.475058	-0.841701	-0.355877	-0.00792825
V54	0.418358	0.807835	1.04097	1.1951	1.35576	-0.825916	-0.441904	-0.200446	-0.057421	0.102549	-1.31719	-0.914267	-0.755874	-0.528015	-0.448145	3.6254	3.11964	2.73803	2.3853	2.07717	1.8271	1.45285	0.852311	2.42556	1.84703	1.41046	1.17354	0.831348	0.539032	0.162534	-0.400956	1.8517	1.27387	0.923907	0.588686	0.301516	0.0128154	-0.380368	-0.887507	0.952606	1.44104	1.73546	-0.314729	0.154266	0.511708	-0.803463	-0.397969	-0.0635684
V540	0.449911	0.81083	1.04094	1.24557	1.38802	-0.834627	-0.417278	-0.193312	-0.0692973	0.0846201	-1.30145	-0.970382	-0.782061	-0.555531	-0.466938	3.71077	3.09183	2.75162	2.36226	2.04085	1.76138	1.46357	0.865059	2.41751	1.79756	1.46062	1.13226	0.851732	0.493255	0.127253	-0.36339	1.82922	1.32753	0.957724	0.605557	0.261326	-0.0454449	-0.393112	-0.917658	0.970125	1.43391	1.68174	-0.311696	0.160145	0.466769	-0.861306	-0.39294	-0.0351518
V541	0.421658	0.814162	1.06042	1.21195	1.33919	-0.804336	-0.378403	-0.192608	-0.0672387	0.082543	-1.30586	-0.953053	-0.752186	-0.547721	-0.428944	3.71249	3.06323	2.69077	2.40052	2.07272	1.75364	1.46209	0.852955	2.45163	1.87428	1.43078	1.16702	0.878735	0.521697	0.131944	-0.372382	1.85235	1.33947	0.928922	0.591349	0.312437	-0.0161604	-0.401727	-0.956133	0.979219	1.45609	1.68656	-0.309208	0.132338	0.491824	-0.78727	-0.396298	-0.0141646
V542	0.439997	0.836005	1.0465	1.21058	1.32829	-0.822454	-0.460196	-0.242099	-0.0675188	0.121773	-1.30803	-0.9367	-0.74928	-0.54046	-0.458583	3.71327	3.1352	2.73762	2.36439	2.09605	1.73146	1.45879	0.856522	2.41773	1.84796	1.48323	1.21648	0.88666	0.53979	0.155197	-0.368127	1.89205	1.29572	0.932584	0.582322	0.348911	0.0137619	-0.452872	-0.928092	0.985196	1.46806	1.75085	-0.333853	0.169316	0.475044	-0.802877	-0.372693	-0.00670372
V543	0.451184	0.836464	1.01715	1.18739	1.3155	-0.797807	-0.410883	-0.247742	-0.0734267	0.089827	-1.30299	-0.930828	-0.700665	-0.562151	-0.467182	3.67199	3.12372	2.70489	2.3309	2.14696	1.79514	1.51326	0.846342	2.41896	1.89505	1.49133	1.15698	0.824254	0.49602	0.163434	-0.391273	1.8797	1.32803	0.931107	0.60176	0.345666	-0.0387609	-0.403078	-0.920128	1.0628	1.41489	1.69376	-0.350481	0.109034	0.470404	-0.836992	-0.352244	-0.0170066
V544	0.444235	0.790042	1.04062	1.21333	1.3606	-0.808066	-0.463303	-0.21815	-0.0486445	0.0635389	-1.30054	-0.929282	-0.757877	-0.52971	-0.444956	3.65594	3.11203	2.69127	2.39868	2.05056	1.76366	1.45419	0.873571	2.42239	1.81958	1.48603	1.13298	0.856165	0.507036	0.158093	-0.406091	1.89111	1.30428	0.96629	0.603164	0.345451	-0.000393799	-0.406186	-0.91627	1.02162	1.4074	1.72252	-0.326774	0.14523	0.466164	-0.832788	-0.361556	-0.0447524
V545	0.433392	0.813116	1.0557	1.17135	1.33167	-0.808518	-0.441001	-0.275735	-0.0790107	0.106823	-1.3248	-0.965488	-0.751187	-0.521166	-0.488516	3.68203	3.11263	2.69543	2.35357	2.06843	1.80171	1.49844	0.86308	2.42711	1.86445	1.48127	1.18657	0.871513	0.55279	0.157268	-0.363264	1.86224	1.22956	0.925943	0.647537	0.296789	0.000230791	-0.383659	-0.912734	1.00838	1.39003	1.65766	-0.299631	0.147339	0.470741	-0.847929	-0.352488	-0.0403202
V546	0.431581	0.82881	1.06394	1.18874	1.34021	-0.80488	-0.422169	-0.219267	-0.0497144	0.0766649	-1.32789	-0.875916	-0.751748	-0.50215	-0.438949	3.65396	3.07588	2.73776	2.39939	2.09972	1.73041	1.47705	0.875438	2.45417	1.85784	1.51828	1.18086	0.801641	0.530001	0.160671	-0.404118	1.89594	1.29735	0.974947	0.601551	0.279519	0.00254426	-0.440225	-0.891344	0.974689	1.43106	1.72435	-0.335581	0.122147	0.514013	-0.823597	-0.339372	-0.037077
V547	0.453971	0.820379	1.02261	1.21526	1.36742	-0.802741	-0.440261	-0.258002	-0.0430824	0.0969949	-1.31839	-0.954748	-0.766528	-0.509683	-0.483664	3.67619	3.12911	2.78811	2.38419	2.08355	1.76388	1.42446	0.842308	2.41838	1.84337	1.47518	1.18861	0.835347	0.546793	0.159485	-0.410835	1.84523	1.33362	0.918532	0.627119	0.291058	-0.0343965	-0.398475	-0.949435	0.995503	1.42515	1.72101	-0.311471	0.125421	0.491082	-0.798916	-0.36407	-0.0370451
V548	0.431127	0.847282	1.02571	1.19652	1.32776	-0.81432	-0.414646	-0.22907	-0.045105	0.107689	-1.30479	-0.957945	-0.753526	-0.512696	-0.44905	3.68034	3.13707	2.7426	2.35129	2.03104	1.76314	1.44681	0.900102	2.37799	1.83818	1.43074	1.15319	0.857916	0.512506	0.148356	-0.411225	1.85673	1.29826	0.95974	0.641532	0.335388	-0.0304275	-0.420015	-0.944922	1.00803	1.41453	1.6953	-0.317604	0.16173	0.479409	-0.807767	-0.35062	-0.0533346
V549	0.422396	0.852511	1.03885	1.18425	1.31958	-0.835505	-0.441423	-0.202141	-0.0447119	0.0920184	-1.30975	-0.932024	-0.752185	-0.524959	-0.444366	3.64374	3.09133	2.78667	2.39966	2.05895	1.75625	1.49793	0.911436	2.39389	1.86431	1.44004	1.17586	0.839431	0.546653	0.131424	-0.377028	1.83783	1.32773	0.966003	0.581051	0.311597	-0.022366	-0.432581	-0.898852	0.984388	1.41507	1.7311	-0.303483	0.157407	0.462616	-0.840746	-0.34736	-0.00427923
V55	0.468747	0.814601	1.06741	1.23231	1.31059	-0.805163	-0.405206	-0.229766	-0.0440711	0.111133	-1.31683	-0.925113	-0.778624	-0.510506	-0.415597	3.62075	3.1297	2.70936	2.40922	2.09897	1.79226	1.46321	0.858316	2.39506	1.8304	1.4826	1.18781	0.865255	0.521388	0.143026	-0.375421	1.83962	1.28348	0.947446	0.574848	0.321115	0.0221754	-0.461514	-0.912088	0.997213	1.4336	1.72278	-0.3606	0.140903	0.463673	-0.802601	-0.329597	-0.068324
V550	0.431688	0.835809	1.07806	1.22951	1.32049	-0.837037	-0.424071	-0.214261	-0.0490287	0.084495	-1.30963	-0.953097	-0.764098	-0.526478	-0.442937	3.6199	3.10222	2.79712	2.41266	2.06972	1.78062	1.47813	0.846121	2.40189	1.878	1.46716	1.16326	0.824846	0.571145	0.151953	-0.341459	1.86788	1.29174	0.906537	0.649372	0.300859	-0.00312376	-0.384011	-0.885811	0.984571	1.43138	1.69085	-0.305864	0.206174	0.492536	-0.822803	-0.336911	-0.0264145
V551	0.413317	0.799294	1.06211	1.2034	1.32475	-0.84692	-0.422498	-0.250176	-0.0494087	0.0993838	-1.27333	-0.929108	-0.763561	-0.496506	-0.457508	3.59071	3.07576	2.68316	2.3587	2.09339	1.71653	1.47736	0.863832	2.38678	1.84036	1.44551	1.16651	0.830135	0.545429	0.164601	-0.404458	1.89887	1.32474	0.923058	0.599328	0.286924	-0.0128776	-0.390591	-0.935399	1.00795	1.45041	1.71238	-0.358038	0.152308	0.468334	-0.773665	-0.320678	-0.0407042
V552	0.437515	0.824503	1.04064	1.22627	1.3613	-0.829115	-0.435298	-0.24912	-0.0485693	0.0733618	-1.3153	-0.967842	-0.720843	-0.531407	-0.412499	3.66912	3.11063	2.69318	2.4213	2.08311	1.77453	1.43624	0.869346	2.43466	1.86778	1.42211	1.17353	0.847646	0.516578	0.162676	-0.38724	1.88591	1.28817	0.937385	0.652724	0.309211	-0.029146	-0.424518	-0.885388	0.992887	1.43748	1.71075	-0.302113	0.151346	0.495392	-0.813402	-0.343822	-0.0518099
V553	0.439807	0.825135	1.00875	1.19257	1.33962	-0.807477	-0.445632	-0.233097	-0.0565858	0.135487	-1.29965	-0.94732	-0.788332	-0.507365	-0.442471	3.61872	3.1107	2.713	2.3695	2.06138	1.79457	1.46821	0.851161	2.47449	1.85202	1.52615	1.14875	0.854603	0.542541	0.0884718	-0.394729	1.90936	1.29019	0.924474	0.609462	0.289004	-0.00483532	-0.457792	-0.937891	0.992776	1.385	1.65572	-0.317268	0.188281	0.504741	-0.822726	-0.376635	-0.0253723
V554	0.453276	0.818844	1.04902	1.18548	1.35352	-0.830984	-0.405047	-0.233512	-0.060892	0.121279	-1.29079	-0.9125	-0.716634	-0.550906	-0.488849	3.69591	3.13768	2.72491	2.38296	2.087	1.75799	1.47784	0.858263	2.42	1.82337	1.45502	1.14877	0.852724	0.541333	0.167811	-0.402675	1.88284	1.33261	0.923189	0.570471	0.291873	-0.012388	-0.414139	-0.933431	1.00084	1.42539	1.67015	-0.345884	0.204627	0.484853	-0.834971	-0.372237	-0.0198198
V555	0.467588	0.849187	1.0468	1.21858	1.37362	-0.798686	-0.442736	-0.223986	-0.0464051	0.082265	-1.29532	-0.934668	-0.759702	-0.542374	-0.443898	3.7174	3.09018	2.75999	2.39453	2.03412	1.71804	1.44353	0.890143	2.41184	1.91528	1.4255	1.16763	0.811604	0.527467	0.109683	-0.378945	1.81984	1.32949	0.941783	0.588219	0.316532	0.00761052	-0.432372	-0.923315	1.00491	1.41389	1.74978	-0.320199	0.165185	0.516976	-0.844592	-0.341233	-0.013725
V556	0.402971	0.796044	1.0644	1.20545	1.33469	-0.823976	-0.439562	-0.216265	-0.0946941	0.0952095	-1.29267	-0.957208	-0.790267	-0.54697	-0.410626	3.65541	3.10235	2.69152	2.41429	2.05752	1.772	1.46985	0.905314	2.37487	1.84669	1.52951	1.18396	0.812236	0.518754	0.147154	-0.410761	1.85635	1.28091	0.952142	0.628943	0.302725	-0.0554497	-0.45743	-0.915742	0.983849	1.44103	1.69961	-0.317914	0.154918	0.499779	-0.812052	-0.35985	-0.0472741
V557	0.473842	0.830107	1.04391	1.21822	1.35439	-0.769167	-0.420894	-0.220151	-0.0764564	0.107942	-1.30672	-0.969864	-0.784439	-0.543383	-0.458619	3.69093	3.10969	2.75723	2.36272	2.09804	1.75895	1.45465	0.888162	2.39931	1.83996	1.46615	1.09002	0.83822	0.484079	0.179132	-0.349267	1.8608	1.33159	0.917336	0.542147	0.34847	-0.0381582	-0.351133	-0.897641	0.941321	1.41028	1.70845	-0.363653	0.122728	0.491773	-0.806148	-0.373499	-0.0508503
V558	0.435849	0.839726	1.05096	1.19898	1.32704	-0.817778	-0.406399	-0.24725	-0.0967264	0.10821	-1.28214	-0.925691	-0.746598	-0.493085	-0.422186	3.67859	3.0121	2.72425	2.38743	2.07456	1.72408	1.43032	0.853613	2.38369	1.85858	1.39309	1.14988	0.879727	0.571523	0.158005	-0.416122	1.84595	1.27651	0.927815	0.618777	0.273825	0.0243578	-0.380122	-0.915683	0.954111	1.41326	1.6793	-0.306929	0.172917	0.464064	-0.818132	-0.331168	-0.0263661
V559	0.4322	0.828769	1.01432	1.20072	1.34217	-0.821966	-0.467048	-0.234014	-0.0726067	0.0900652	-1.29557	-0.934457	-0.7337	-0.546841	-0.461812	3.65586	3.11379	2.712	2.45506	2.0506	1.75702	1.41494	0.860425	2.43026	1.8426	1.47494	1.16442	0.816847	0.4897	0.135106	-0.405162	1.8172	1.27416	0.960398	0.605927	0.320418	0.00320241	-0.371049	-0.895789	1.03318	1.41367	1.71385	-0.27564	0.137658	0.501472	-0.803654	-0.362098	-0.0293902
V56	0.425618	0.815553	1.05391	1.17828	1.30132	-0.821759	-0.41355	-0.25407	-0.0873075	0.106749	-1.31201	-0.939035	-0.741664	-0.521722	-0.424312	3.65648	3.11307	2.72533	2.41734	2.10054	1.76471	1.46622	0.850961	2.39172	1.86667	1.45551	1.22734	0.86512	0.512159	0.159977	-0.369508	1.89011	1.28517	0.888057	0.57378	0.325871	-0.0265435	-0.419094	-0.916672	0.975622	1.38693	1.71606	-0.288438	0.186099	0.478236	-0.80168	-0.324959	-0.0362636
V560	0.44484	0.827984	1.06287	1.21915	1.36877	-0.795869	-0.419634	-0.283851	-0.0582339	0.0662271	-1.31729	-0.956924	-0.741724	-0.555659	-0.45142	3.70734	3.07952	2.72125	2.40496	2.10223	1.69641	1.46564	0.897936	2.46733	1.85335	1.47085	1.18256	0.824078	0.466312	0.153564	-0.414991	1.84521	1.28443	0.956444	0.6403	0.287667	0.0258499	-0.428782	-0.914308	0.991701	1.40343	1.74295	-0.317002	0.154425	0.486378	-0.799584	-0.354589	-0.0538249
V561	0.428818	0.850596	1.06689	1.19517	1.37882	-0.8235	-0.437573	-0.248348	-0.0370072	0.0613359	-1.32058	-0.88319	-0.764793	-0.527493	-0.467346	3.65165	3.13199	2.74686	2.37515	2.06072	1.74463	1.47756	0.876791	2.36356	1.86736	1.4918	1.21414	0.843445	0.533402	0.129324	-0.391315	1.91589	1.33095	0.965002	0.616601	0.3511	-0.0480745	-0.41297	-0.866537	0.995441	1.4109	1.69972	-0.328084	0.168208	0.440382	-0.82439	-0.340503	-0.0348773
V562	0.46704	0.819125	1.01462	1.19219	1.30263	-0.809986	-0.42728	-0.245531	-0.0512398	0.0791242	-1.29026	-0.914435	-0.724605	-0.52568	-0.475845	3.70057	3.11939	2.73164	2.40048	2.06712	1.74463	1.48429	0.83509	2.40803	1.83098	1.47388	1.156	0.810503	0.548597	0.138526	-0.374126	1.91398	1.31067	0.924663	0.636376	0.35766	-0.0130809	-0.432101	-0.944514	1.00737	1.42933	1.69603	-0.333178	0.169152	0.451927	-0.818142	-0.364294	-0.0478514
V563	0.458488	0.77119	1.0449	1.22945	1.34435	-0.807611	-0.423462	-0.260419	-0.0490519	0.111193	-1.3194	-0.940653	-0.763883	-0.523096	-0.425455	3.65979	3.10027	2.72473	2.37724	2.09522	1.74335	1.42906	0.868523	2.43976	1.87082	1.39864	1.18876	0.881364	0.526579	0.169598	-0.383785	1.8536	1.2666	0.961676	0.683332	0.303447	-0.0323778	-0.36901	-0.930651	0.996673	1.42486	1.71379	-0.292852	0.150841	0.494958	-0.804562	-0.368443	-0.0360385
V564	0.435112	0.815055	1.05838	1.19273	1.3602	-0.775753	-0.428433	-0.228418	-0.0663369	0.135471	-1.27232	-0.936501	-0.746938	-0.538396	-0.460135	3.69782	3.16296	2.7253	2.36024	2.01287	1.75602	1.43437	0.829274	2.36015	1.85807	1.49224	1.18914	0.835885	0.501569	0.13388	-0.378101	1.83576	1.37764	0.943345	0.592782	0.302443	0.0249494	-0.421882	-0.905312	0.982966	1.41947	1.71912	-0.348735	0.15969	0.466047	-0.829774	-0.364393	-0.00592617
V565	0.426866	0.832136	1.04368	1.21754	1.34795	-0.831912	-0.406857	-0.216698	-0.121531	0.0655825	-1.32713	-0.917117	-0.754349	-0.543729	-0.478659	3.66823	3.04625	2.73105	2.40658	2.07033	1.74475	1.44085	0.854507	2.44541	1.86836	1.49051	1.16643	0.878284	0.519534	0.182072	-0.433166	1.89157	1.31709	0.918998	0.608076	0.304115	0.0270224	-0.417177	-0.933274	0.982382	1.43219	1.67752	-0.333184	0.133412	0.490071	-0.806517	-0.377578	-0.0400064
V566	0.426944	0.80717	1.03767	1.25823	1.32412	-0.802221	-0.438482	-0.214464	-0.0419746	0.090927	-1.32311	-0.951326	-0.747371	-0.542831	-0.481127	3.70276	3.10956	2.73519	2.32146	2.11888	1.8067	1.43851	0.867629	2.3917	1.8879	1.46037	1.19148	0.875964	0.513943	0.1128	-0.37354	1.8583	1.34519	0.982399	0.648221	0.28491	-0.0473345	-0.345305	-0.86559	0.995455	1.38541	1.7001	-0.291435	0.132037	0.485813	-0.820618	-0.347156	-0.012578
V567	0.436897	0.840536	1.06	1.23962	1.34425	-0.81971	-0.442526	-0.22084	-0.0425022	0.122808	-1.30335	-0.926624	-0.781069	-0.533386	-0.427159	3.6694	3.11207	2.73046	2.37469	2.09752	1.72441	1.46719	0.873438	2.42049	1.85716	1.44627	1.17342	0.86757	0.493946	0.165687	-0.387706	1.81177	1.27237	0.98271	0.63159	0.290488	0.0318342	-0.484597	-0.941066	1.01613	1.4356	1.69969	-0.294248	0.141507	0.483445	-0.849011	-0.362788	-0.0270462
V568	0.418192	0.821759	1.03023	1.24755	1.36199	-0.800273	-0.42347	-0.235251	-0.0695775	0.107745	-1.30093	-0.922118	-0.740435	-0.561316	-0.469055	3.67399	3.12965	2.72055	2.36648	2.07839	1.81909	1.46557	0.861837	2.36701	1.82773	1.424	1.13143	0.861882	0.545621	0.189589	-0.381914	1.84728	1.34611	0.958331	0.602348	0.33144	-0.0237758	-0.409331	-0.941337	0.943884	1.41742	1.73767	-0.298263	0.150257	0.500077	-0.801179	-0.342613	-0.046467
V569	0.457006	0.84802	1.03186	1.24811	1.36009	-0.823228	-0.422617	-0.195919	-0.0771872	0.0993206	-1.2946	-0.930988	-0.73074	-0.527456	-0.449711	3.70758	3.16002	2.69715	2.42848	2.06435	1.75232	1.49102	0.86004	2.40487	1.79743	1.47435	1.14918	0.850594	0.543887	0.174774	-0.400426	1.85214	1.30773	0.944709	0.569923	0.294444	0.00661462	-0.441376	-0.90143	0.991603	1.4263	1.70107	-0.311394	0.167811	0.430535	-0.808019	-0.33352	-0.0332251
V57	0.443947	0.826348	1.06854	1.21217	1.32385	-0.810974	-0.419427	-0.200322	-0.0854343	0.118609	-1.33069	-0.911384	-0.741318	-0.55148	-0.422704	3.68774	3.09333	2.71148	2.3891	2.07631	1.77578	1.47425	0.869905	2.39882	1.86255	1.48977	1.15219	0.788965	0.531049	0.127047	-0.366244	1.86219	1.29159	0.98238	0.575515	0.344609	-0.0489015	-0.400793	-0.920663	0.968246	1.42393	1.72287	-0.323515	0.137913	0.477101	-0.855459	-0.367727	-0.0305747
V570	0.472741	0.831	1.04995	1.19461	1.32433	-0.79026	-0.437341	-0.244052	-0.0864344	0.11977	-1.31665	-0.925824	-0.748582	-0.539796	-0.426345	3.68218	3.13726	2.71612	2.34866	2.07769	1.74224	1.48035	0.845913	2.3859	1.84974	1.46264	1.19811	0.798563	0.542028	0.194671	-0.413156	1.77965	1.31779	0.924842	0.645354	0.325924	-0.024008	-0.389326	-0.896158	1.01757	1.43686	1.76477	-0.320638	0.155964	0.453719	-0.829606	-0.384152	-0.0347075
V571	0.454164	0.771535	1.06158	1.20796	1.34935	-0.813494	-0.438602	-0.199119	-0.0408925	0.0833565	-1.29093	-0.948808	-0.766916	-0.536076	-0.420486	3.68374	3.09122	2.7274	2.38123	2.12461	1.71656	1.48105	0.912171	2.38971	1.79079	1.48707	1.17851	0.843111	0.543026	0.160265	-0.411804	1.85585	1.33707	0.940754	0.662882	0.35356	-0.00656559	-0.378232	-0.913821	1.0151	1.43193	1.71637	-0.332335	0.147374	0.503279	-0.799855	-0.343793	-0.00915169
V572	0.433742	0.824619	1.00655	1.19107	1.33281	-0.808244	-0.418202	-0.227266	-0.047171	0.079402	-1.32216	-0.947771	-0.741477	-0.527953	-0.411236	3.65592	3.14682	2.74606	2.4158	2.08166	1.75764	1.46197	0.864318	2.43804	1.82039	1.54203	1.13411	0.839012	0.51329	0.161857	-0.417847	1.89367	1.31274	0.887978	0.559935	0.355454	-0.00573001	-0.408941	-0.940127	0.987243	1.45504	1.69084	-0.275274	0.108431	0.473903	-0.803092	-0.381857	-0.00958058
V573	0.423891	0.827808	0.996045	1.25896	1.34662	-0.810905	-0.471274	-0.208821	-0.0449192	0.0818066	-1.30868	-0.924635	-0.750292	-0.528262	-0.395364	3.65645	3.11078	2.77542	2.41065	2.11619	1.75716	1.4435	0.865521	2.4289	1.91601	1.50606	1.1788	0.80776	0.520867	0.112895	-0.421462	1.82953	1.30809	0.956418	0.616106	0.335091	-0.000928106	-0.417615	-0.903169	0.993334	1.41843	1.7252	-0.291467	0.147114	0.45793	-0.802942	-0.372124	-0.0445484
V574	0.427188	0.776933	1.02755	1.19063	1.3096	-0.806243	-0.464974	-0.1908	-0.0491996	0.0998765	-1.31166	-0.934823	-0.752206	-0.517144	-0.458285	3.70301	3.1323	2.72564	2.37356	2.11719	1.76251	1.43027	0.862477	2.43272	1.8727	1.44827	1.1674	0.836212	0.547263	0.150615	-0.430928	1.85888	1.34945	0.940061	0.583212	0.310945	0.03273	-0.447519	-0.8941	0.981234	1.46019	1.7195	-0.307805	0.168908	0.478875	-0.834652	-0.350342	0.00310379
V575	0.421074	0.876221	1.0199	1.23015	1.3485	-0.828074	-0.423591	-0.235706	-0.0646344	0.0740426	-1.32847	-0.930231	-0.772906	-0.525054	-0.441202	3.6358	3.15726	2.73708	2.39296	2.08979	1.77228	1.44813	0.886612	2.43266	1.81468	1.45354	1.16856	0.815375	0.523122	0.144811	-0.419736	1.90791	1.34928	0.934329	0.604105	0.298177	-0.0135178	-0.360629	-0.952096	0.959919	1.41005	1.71447	-0.30869	0.177599	0.459811	-0.850308	-0.380874	-0.0345919
V576	0.466769	0.828747	1.05382	1.17519	1.33931	-0.82027	-0.416906	-0.19558	-0.0667712	0.0818111	-1.32559	-0.940287	-0.754678	-0.524946	-0.439621	3.70479	3.08854	2.76791	2.37612	2.09582	1.78262	1.436	0.895436	2.37399	1.86829	1.47501	1.16533	0.869586	0.550108	0.128988	-0.408107	1.8726	1.37748	0.924465	0.636871	0.317925	-0.0168251	-0.416592	-0.899722	1.02028	1.42997	1.71633	-0.317591	0.150394	0.435643	-0.834696	-0.362797	-0.0177671
V577	0.459362	0.814329	1.04247	1.22374	1.36225	-0.810342	-0.433604	-0.23659	-0.0757466	0.0637167	-1.29442	-0.948719	-0.755485	-0.521717	-0.430127	3.69134	3.11723	2.75034	2.35798	2.05933	1.76154	1.47496	0.842037	2.42162	1.80402	1.49993	1.15181	0.853733	0.580331	0.167813	-0.366327	1.876	1.32649	0.941332	0.592783	0.263953	0.0133865	-0.394961	-0.925358	0.967873	1.41927	1.70157	-0.288563	0.145533	0.479388	-0.841246	-0.352329	-0.033074
V578	0.469311	0.826739	1.09755	1.22966	1.32013	-0.834776	-0.446277	-0.203778	-0.0421429	0.0935543	-1.30974	-0.939605	-0.745126	-0.519936	-0.449511	3.67844	3.04085	2.78158	2.39113	2.05127	1.75092	1.47527	0.865572	2.4275	1.87214	1.4167	1.13722	0.826821	0.525325	0.169069	-0.374646	1.89983	1.31777	0.937267	0.609982	0.295761	-0.0208636	-0.438466	-0.907624	0.97586	1.43095	1.68916	-0.315729	0.150856	0.480619	-0.771293	-0.351737	-0.00751439
V579	0.418388	0.827693	1.05072	1.18907	1.338	-0.796443	-0.41952	-0.275108	-0.0635101	0.112541	-1.29681	-0.929131	-0.771825	-0.539026	-0.471585	3.62887	3.07895	2.72249	2.37605	2.06164	1.78578	1.4667	0.857561	2.44805	1.85561	1.45549	1.20649	0.871314	0.483919	0.176188	-0.395228	1.86958	1.32663	0.914187	0.621542	0.321179	0.00376604	-0.397969	-0.936097	1.02177	1.44854	1.70522	-0.278654	0.156142	0.505464	-0.820129	-0.355255	-0.0151236
V58	0.422181	0.836869	1.02907	1.19155	1.34092	-0.795088	-0.418471	-0.193188	-0.0724931	0.0952085	-1.31862	-0.930556	-0.781342	-0.538389	-0.427431	3.64201	3.11346	2.71769	2.40464	2.10283	1.78511	1.47622	0.820567	2.41198	1.87895	1.48712	1.15404	0.86319	0.520528	0.141728	-0.389719	1.81126	1.32314	0.933323	0.616845	0.299991	-0.0213011	-0.367114	-0.921544	0.978022	1.41376	1.69977	-0.34619	0.152775	0.501532	-0.827847	-0.360385	-0.0341709
V580	0.417473	0.822403	1.06418	1.20987	1.30549	-0.82434	-0.465638	-0.232279	-0.0821375	0.109205	-1.29984	-0.960315	-0.754125	-0.528303	-0.51119	3.68389	3.11074	2.71176	2.39549	2.05548	1.76637	1.44887	0.887847	2.39219	1.85321	1.47304	1.13159	0.871361	0.539893	0.137221	-0.383062	1.86033	1.32448	0.95521	0.632353	0.296105	-0.0559165	-0.38517	-0.946166	0.985766	1.42593	1.69118	-0.341478	0.172494	0.475694	-0.801403	-0.337375	-0.01549
V581	0.428318	0.837457	1.02197	1.24631	1.3564	-0.81687	-0.446877	-0.215652	-0.0492026	0.104598	-1.32146	-0.919124	-0.746359	-0.545872	-0.445872	3.70888	3.11651	2.70832	2.39242	2.0906	1.72741	1.47143	0.82449	2.44293	1.81283	1.49217	1.14848	0.852299	0.525362	0.163471	-0.397493	1.8587	1.35134	0.975053	0.582954	0.338288	0.0285818	-0.381207	-0.925907	0.992892	1.41996	1.68906	-0.307679	0.102864	0.486882	-0.830682	-0.340665	-0.0642974
V582	0.438412	0.809806	1.00066	1.22978	1.33711	-0.825979	-0.420462	-0.266995	-0.0736234	0.0889396	-1.30984	-0.956089	-0.744942	-0.540936	-0.467003	3.64448	3.14868	2.75102	2.3307	2.08285	1.71372	1.44514	0.846965	2.39509	1.864	1.47799	1.16818	0.851174	0.574333	0.167138	-0.390393	1.87928	1.3009	0.932313	0.621535	0.3254	-0.0217602	-0.442437	-0.936691	0.942788	1.43784	1.71869	-0.328496	0.153913	0.447256	-0.810911	-0.356576	-0.0144336
V583	0.415091	0.823135	1.0388	1.248	1.31929	-0.803165	-0.427902	-0.209519	-0.0237171	0.106157	-1.32055	-0.980764	-0.728371	-0.542426	-0.464708	3.66317	3.14665	2.73126	2.40496	2.07178	1.7378	1.43559	0.868474	2.42018	1.88413	1.46379	1.17372	0.830981	0.493067	0.107214	-0.359246	1.90959	1.28964	0.906268	0.645836	0.265633	-0.0242633	-0.388496	-0.964077	0.982153	1.43349	1.70471	-0.322379	0.130136	0.475442	-0.833902	-0.388754	-0.0407871
V584	0.430733	0.819865	1.0658	1.17984	1.35081	-0.819724	-0.408539	-0.257686	-0.0446696	0.0986198	-1.27574	-0.976103	-0.750959	-0.581343	-0.411892	3.68467	3.13531	2.74456	2.3891	2.08643	1.76589	1.42858	0.874931	2.43459	1.84809	1.45523	1.15186	0.826044	0.528161	0.130194	-0.395925	1.85674	1.37509	0.953082	0.632195	0.301233	-0.00164847	-0.398166	-0.914246	0.97395	1.44602	1.7463	-0.311241	0.148087	0.458621	-0.806793	-0.325216	-0.0115211
V585	0.444	0.841018	1.02091	1.23927	1.33567	-0.835232	-0.433872	-0.2571	-0.0649766	0.142625	-1.2997	-0.94264	-0.740804	-0.543402	-0.510973	3.66314	3.14807	2.75858	2.38589	2.05253	1.73789	1.44657	0.885711	2.47701	1.83644	1.45749	1.14902	0.864682	0.503827	0.148842	-0.415614	1.90595	1.32332	0.95004	0.596503	0.311482	-0.0163975	-0.420733	-0.910012	0.976955	1.41613	1.70949	-0.310893	0.176157	0.467242	-0.782372	-0.342796	-0.042723
V586	0.403979	0.792919	1.0736	1.21309	1.32363	-0.794849	-0.429409	-0.236952	-0.0665903	0.074049	-1.31557	-0.947067	-0.784247	-0.521843	-0.456732	3.71596	3.10723	2.71403	2.38515	2.12127	1.79505	1.44858	0.861193	2.43389	1.82197	1.47511	1.16645	0.849476	0.492196	0.14334	-0.384111	1.84742	1.279	0.927142	0.648928	0.28885	-0.00142271	-0.429793	-0.900867	1.00432	1.42489	1.7354	-0.306812	0.172063	0.484672	-0.862999	-0.3795	-0.0467793
V587	0.441732	0.827538	1.05679	1.2264	1.37475	-0.804393	-0.45524	-0.200287	-0.0489754	0.112058	-1.32254	-0.876503	-0.751529	-0.514608	-0.422812	3.68946	3.11373	2.67058	2.37238	2.06914	1.79235	1.43478	0.859981	2.44235	1.77256	1.46108	1.17943	0.874586	0.562938	0.139065	-0.406784	1.85104	1.31722	0.974853	0.625142	0.244558	-0.0155597	-0.379493	-0.905292	0.999577	1.36822	1.71095	-0.34141	0.150493	0.478149	-0.792026	-0.345402	-0.0415734
V588	0.408575	0.834803	1.0529	1.18619	1.3328	-0.831565	-0.399455	-0.195795	-0.0458025	0.102102	-1.2787	-0.957484	-0.734156	-0.549648	-0.474788	3.66055	3.17667	2.73497	2.36981	2.06535	1.73017	1.47582	0.866078	2.40126	1.83938	1.44247	1.15276	0.854567	0.521238	0.132305	-0.408609	1.87126	1.33353	0.969304	0.573112	0.31047	-0.0623712	-0.386213	-0.909166	0.951587	1.40583	1.70967	-0.319206	0.159842	0.46723	-0.832946	-0.366209	-0.0453568
V589	0.438464	0.838043	1.05595	1.22281	1.3146	-0.819818	-0.434985	-0.271827	-0.0576072	0.0953862	-1.27639	-0.942327	-0.772654	-0.497042	-0.472784	3.70852	3.08451	2.73567	2.38808	2.06489	1.73504	1.41852	0.854773	2.39191	1.86788	1.47974	1.14796	0.841526	0.531224	0.160273	-0.417134	1.85947	1.30794	0.947918	0.604142	0.344665	-0.0221138	-0.375625	-0.892772	1.0003	1.41474	1.71129	-0.337831	0.126644	0.48527	-0.790591	-0.3271	-0.0317912
V59	0.449745	0.846389	1.04378	1.23059	1.39055	-0.814667	-0.431574	-0.275245	-0.0730725	0.0891969	-1.28082	-0.943701	-0.760823	-0.543978	-0.449619	3.62415	3.08879	2.73926	2.40834	2.03163	1.76863	1.43843	0.798652	2.35967	1.8518	1.47545	1.17347	0.868377	0.556895	0.191718	-0.394183	1.85373	1.32311	0.933536	0.629093	0.309929	-0.0158379	-0.386172	-0.910522	0.969335	1.40344	1.70239	-0.316202	0.12521	0.472819	-0.867081	-0.388662	-0.0195541
V590	0.430602	0.843829	1.056	1.17552	1.35535	-0.802547	-0.426672	-0.228506	-0.0920334	0.0992634	-1.29606	-0.927039	-0.751614	-0.547945	-0.439879	3.66953	3.14276	2.74033	2.40226	2.06921	1.73334	1.45977	0.871391	2.37367	1.85677	1.44397	1.18935	0.89722	0.580813	0.152215	-0.413993	1.88897	1.2931	0.950537	0.629047	0.293535	0.00676297	-0.422052	-0.907966	0.999892	1.40161	1.72837	-0.308702	0.11052	0.493389	-0.799334	-0.378437	-0.0435218
V591	0.430232	0.838128	1.05925	1.1846	1.32972	-0.79521	-0.41391	-0.252188	-0.0355057	0.101861	-1.30887	-0.951142	-0.742994	-0.497825	-0.427133	3.70753	3.05312	2.75358	2.39566	2.08223	1.7542	1.43651	0.900936	2.38728	1.8641	1.45765	1.11516	0.822148	0.520398	0.193506	-0.370806	1.86157	1.31783	0.937396	0.610313	0.304855	0.0140374	-0.42854	-0.900206	0.957561	1.40655	1.67773	-0.302092	0.133194	0.499901	-0.805651	-0.361974	-0.0288717
V592	0.429869	0.84253	1.05409	1.25242	1.38759	-0.778752	-0.453235	-0.25587	-0.0667836	0.114012	-1.29927	-0.944585	-0.741586	-0.533688	-0.453142	3.71769	3.08514	2.7551	2.37328	2.07788	1.76914	1.45547	0.863296	2.37496	1.85673	1.48379	1.18257	0.873381	0.529365	0.190098	-0.376014	1.84636	1.30317	0.951011	0.59878	0.22729	-0.0545021	-0.421856	-0.918181	0.964307	1.44936	1.67081	-0.280995	0.143602	0.480833	-0.819558	-0.363134	-0.0461325
V593	0.414017	0.772189	1.04212	1.18823	1.35218	-0.830202	-0.414573	-0.243797	-0.0566303	0.12341	-1.29446	-0.945217	-0.75571	-0.54243	-0.426533	3.65178	3.1074	2.73646	2.38746	2.05116	1.7905	1.46115	0.898127	2.36905	1.85074	1.50829	1.15854	0.828861	0.477756	0.123668	-0.412248	1.85572	1.27164	0.952504	0.59856	0.299508	-0.0258398	-0.412346	-0.928074	0.970161	1.46889	1.68842	-0.309163	0.130264	0.457684	-0.805152	-0.328151	-0.0195935
V594	0.41446	0.849298	1.04856	1.22125	1.34762	-0.839464	-0.464703	-0.201145	-0.0841936	0.130176	-1.31113	-0.945604	-0.724839	-0.521302	-0.448399	3.67018	3.1001	2.75868	2.39809	2.06204	1.77296	1.46372	0.817763	2.40013	1.89253	1.47862	1.22263	0.827488	0.575679	0.157219	-0.403007	1.83756	1.33471	0.939919	0.59959	0.270888	0.00228758	-0.434974	-0.9139	1.01557	1.4093	1.71777	-0.241589	0.162437	0.447385	-0.820126	-0.363481	-0.045467
V595	0.424286	0.833717	1.00152	1.21889	1.30912	-0.784029	-0.425049	-0.277433	-0.0824648	0.102109	-1.31652	-0.917081	-0.785383	-0.528826	-0.454412	3.67793	3.15183	2.79656	2.38915	2.06101	1.77204	1.45631	0.857368	2.38585	1.80079	1.48712	1.11815	0.828545	0.523813	0.121544	-0.427913	1.82189	1.27273	0.902432	0.583149	0.331858	0.0243139	-0.390802	-0.958922	0.989791	1.41946	1.74466	-0.33877	0.164229	0.425303	-0.839126	-0.331416	-0.00825768
V596	0.446129	0.779575	1.07882	1.20911	1.3159	-0.821501	-0.428945	-0.210969	-0.0425321	0.116739	-1.29366	-0.957518	-0.731308	-0.544361	-0.453407	3.71284	3.10871	2.68632	2.39029	2.05706	1.7641	1.45673	0.894985	2.37008	1.84644	1.47928	1.1379	0.857392	0.526262	0.166455	-0.372635	1.83313	1.33976	0.89432	0.61286	0.331222	0.00845848	-0.409901	-0.918568	0.983905	1.41229	1.73588	-0.256122	0.163869	0.479122	-0.806866	-0.391295	-0.0303032
V597	0.440403	0.806594	1.0405	1.20553	1.3355	-0.813091	-0.429853	-0.238754	-0.0939566	0.103395	-1.30489	-0.951462	-0.793326	-0.550955	-0.460798	3.75244	3.1317	2.75311	2.41289	2.05293	1.74821	1.45496	0.848007	2.45177	1.82623	1.48354	1.15568	0.843553	0.552457	0.151689	-0.385538	1.88152	1.38387	0.919282	0.612186	0.310718	0.00673824	-0.429501	-0.930243	0.991978	1.41439	1.68896	-0.291647	0.137626	0.487578	-0.830853	-0.344671	-0.00943614
V598	0.459266	0.806297	1.04798	1.1951	1.31764	-0.805552	-0.423346	-0.241873	-0.0851933	0.0968736	-1.29556	-0.939282	-0.736479	-0.508275	-0.515197	3.72376	3.12672	2.75961	2.38275	2.10772	1.81536	1.49761	0.857436	2.4234	1.90263	1.46883	1.15392	0.84484	0.516873	0.132801	-0.40346	1.8989	1.36027	0.903445	0.591863	0.327392	-0.0383811	-0.422715	-0.873133	0.992954	1.4124	1.70946	-0.292515	0.150541	0.489861	-0.836763	-0.382968	-0.0483688
V599	0.464803	0.817922	1.01853	1.19243	1.34543	-0.797471	-0.412634	-0.246492	-0.0717509	0.10175	-1.28273	-0.951141	-0.749065	-0.527979	-0.466758	3.62601	3.09292	2.74632	2.38646	2.05898	1.76969	1.45958	0.863855	2.40908	1.8486	1.47438	1.19073	0.851882	0.508537	0.138089	-0.390829	1.85659	1.34564	0.941452	0.588034	0.330564	-0.00505266	-0.41896	-0.909863	0.993688	1.43445	1.74668	-0.310771	0.174144	0.474416	-0.828164	-0.339626	0.0186718
V6	0.436552	0.840556	1.06051	1.17714	1.31876	-0.763239	-0.429782	-0.248084	-0.069171	0.0962199	-1.2843	-0.949644	-0.764203	-0.510014	-0.455244	3.651	3.12162	2.75408	2.38835	2.09974	1.84218	1.44351	0.832298	2.40657	1.82006	1.44279	1.24136	0.870932	0.522411	0.167337	-0.423682	1.91838	1.32921	0.917128	0.608733	0.299671	-0.03764	-0.413404	-0.903802	0.984862	1.41421	1.70414	-0.302785	0.145883	0.46037	-0.791222	-0.381608	-0.0464281
V60	0.445277	0.829703	1.07671	1.18162	1.33415	-0.816335	-0.435922	-0.259837	-0.0826335	0.0860219	-1.29675	-0.939509	-0.71779	-0.534624	-0.440403	3.6778	3.1402	2.69188	2.39697	2.04423	1.76784	1.43519	0.874672	2.42146	1.86177	1.51207	1.15835	0.83276	0.536149	0.128107	-0.40253	1.85213	1.2951	0.925102	0.595794	0.31978	0.00589287	-0.415258	-0.925574	0.985967	1.4538	1.72843	-0.287976	0.164121	0.472821	-0.803927	-0.368183	-0.0302036
V600	0.452335	0.778179	1.05425	1.19459	1.31579	-0.792521	-0.468329	-0.254338	-0.0929107	0.102928	-1.30657	-0.902676	-0.704252	-0.506749	-0.440612	3.66664	3.13522	2.72072	2.43496	2.09522	1.74822	1.45158	0.848088	2.39853	1.81748	1.5	1.15265	0.812193	0.535535	0.150234	-0.37948	1.81465	1.35156	0.967878	0.659195	0.280042	-0.0291475	-0.394183	-0.947327	0.984775	1.45913	1.72211	-0.321023	0.162376	0.490261	-0.811608	-0.363996	-0.0432251
V601	0.434176	0.839568	0.999287	1.21533	1.31727	-0.808061	-0.41556	-0.24646	-0.0185583	0.132378	-1.30496	-0.907613	-0.723821	-0.501555	-0.475236	3.65008	3.11921	2.72052	2.37755	2.06377	1.76614	1.44988	0.877719	2.39902	1.88849	1.49769	1.17187	0.858834	0.530604	0.147198	-0.39683	1.89043	1.33497	0.994675	0.640442	0.280696	-0.0287214	-0.393501	-0.933712	0.98941	1.46453	1.72318	-0.291593	0.175808	0.493603	-0.804553	-0.361859	-0.0679634
V602	0.448325	0.814636	1.04301	1.20912	1.3148	-0.803184	-0.415034	-0.212508	-0.122503	0.092825	-1.28989	-0.942475	-0.773547	-0.54448	-0.437225	3.62911	3.13642	2.7252	2.38173	2.05549	1.7693	1.42021	0.898569	2.40107	1.89768	1.44952	1.14325	0.856445	0.522489	0.057701	-0.400971	1.8358	1.32127	0.926396	0.628239	0.286737	0.0140484	-0.446262	-0.928837	1.01165	1.42876	1.70867	-0.320525	0.156146	0.484218	-0.799432	-0.365458	-0.0652056
V603	0.438692	0.803155	1.03308	1.20444	1.34418	-0.817305	-0.447609	-0.254223	-0.0678748	0.113999	-1.30252	-0.902383	-0.74448	-0.509456	-0.475683	3.62399	3.1101	2.72712	2.43255	2.07399	1.78419	1.42752	0.876532	2.4061	1.87894	1.46383	1.16758	0.841677	0.516255	0.142291	-0.411286	1.89994	1.32087	0.932432	0.618182	0.277152	-0.022992	-0.438135	-0.910058	1.02617	1.41671	1.7058	-0.265048	0.154447	0.499169	-0.815501	-0.367784	-0.0465817
V604	0.398615	0.814472	1.03617	1.22508	1.32681	-0.796219	-0.463451	-0.208908	-0.102956	0.0988238	-1.30894	-0.899346	-0.729942	-0.516572	-0.468259	3.70373	3.09325	2.72175	2.33994	2.06223	1.80508	1.47917	0.841902	2.41404	1.82596	1.41116	1.14068	0.877771	0.506262	0.158785	-0.393253	1.84096	1.30502	0.913726	0.642699	0.33134	0.0270845	-0.43308	-0.920116	0.993987	1.41869	1.7183	-0.31781	0.159654	0.468792	-0.833533	-0.366162	-0.0610253
V605	0.444288	0.813704	1.05841	1.1685	1.35197	-0.802429	-0.422996	-0.238607	-0.0889395	0.0676335	-1.31106	-0.931554	-0.76692	-0.52561	-0.457128	3.66432	3.13491	2.70048	2.35351	2.09945	1.75456	1.47208	0.855736	2.45572	1.84138	1.53388	1.14772	0.856875	0.52086	0.149561	-0.413713	1.91193	1.34165	0.955357	0.604674	0.300887	-0.00231384	-0.377297	-0.923187	1.00025	1.41104	1.76182	-0.280885	0.161057	0.481323	-0.809584	-0.368499	-0.00266746
V606	0.435562	0.837435	1.01798	1.24118	1.32172	-0.812613	-0.416864	-0.2529	-0.0660178	0.0721476	-1.28682	-0.939677	-0.768811	-0.561512	-0.418493	3.67148	3.14885	2.69881	2.36183	2.10082	1.74528	1.4528	0.876007	2.3842	1.78604	1.50123	1.15504	0.84958	0.578043	0.164711	-0.442863	1.85785	1.29136	0.950663	0.612355	0.332062	-0.0305672	-0.413252	-0.945993	0.984953	1.44339	1.71053	-0.297042	0.140728	0.462211	-0.860272	-0.361082	-0.0628209
V607	0.418116	0.832746	1.03232	1.21423	1.33023	-0.809553	-0.406428	-0.226479	-0.0656061	0.129397	-1.29834	-0.971493	-0.755366	-0.545606	-0.509328	3.73527	3.13386	2.72998	2.34682	2.08423	1.76893	1.47728	0.854166	2.4116	1.85367	1.48009	1.16759	0.819675	0.522096	0.108287	-0.446447	1.89594	1.29863	0.933084	0.558454	0.310174	-0.0200185	-0.393994	-0.929554	0.994516	1.44374	1.70469	-0.306216	0.13715	0.462282	-0.86788	-0.344366	-0.00128761
V608	0.422587	0.826605	1.03068	1.25658	1.35133	-0.807685	-0.450682	-0.241944	-0.0403707	0.126945	-1.31592	-0.941652	-0.770446	-0.483235	-0.495116	3.65129	3.14973	2.70147	2.38464	2.04944	1.78166	1.45671	0.877279	2.36279	1.91131	1.48128	1.19107	0.88908	0.48392	0.163506	-0.393089	1.8938	1.29443	0.92306	0.555151	0.312589	-0.0104923	-0.402554	-0.899556	1.00945	1.42647	1.7264	-0.304555	0.132516	0.48718	-0.793595	-0.394318	-0.0408505
V609	0.425151	0.852595	1.07123	1.21758	1.35697	-0.821517	-0.414717	-0.25131	-0.077746	0.0872122	-1.2841	-0.92455	-0.787462	-0.531743	-0.462724	3.63727	3.14088	2.75944	2.38942	2.02739	1.77988	1.42593	0.859647	2.37762	1.85301	1.47563	1.19683	0.827608	0.507788	0.156589	-0.384853	1.86316	1.35071	0.968124	0.566535	0.310941	0.00264897	-0.407246	-0.947741	0.944389	1.45308	1.71904	-0.323578	0.168893	0.479215	-0.797558	-0.343999	0.00757359
V61	0.427715	0.84529	1.03696	1.23986	1.33527	-0.785969	-0.42361	-0.220387	-0.0387285	0.103089	-1.30796	-0.966258	-0.765782	-0.528064	-0.436186	3.65545	3.10917	2.75621	2.39532	2.05698	1.75624	1.4407	0.85069	2.3928	1.82656	1.47197	1.16541	0.834317	0.517969	0.116813	-0.406017	1.87985	1.26874	0.925464	0.628891	0.272766	-0.0105004	-0.395782	-0.903548	1.00256	1.37743	1.68752	-0.310438	0.144715	0.505036	-0.807067	-0.32706	0.00663619
V610	0.430586	0.831205	1.08995	1.22229	1.32504	-0.842471	-0.444697	-0.252304	-0.0616336	0.0960477	-1.30796	-0.931454	-0.749552	-0.533056	-0.426717	3.65384	3.07992	2.70532	2.40717	2.09512	1.73971	1.47244	0.852106	2.41687	1.86769	1.45129	1.17062	0.831086	0.485107	0.161049	-0.366559	1.86669	1.29824	0.907797	0.593741	0.345515	-0.0154452	-0.407212	-0.947544	0.976588	1.4254	1.7146	-0.272702	0.152138	0.481716	-0.820495	-0.344798	-0.0298198
V611	0.449211	0.82355	1.05829	1.23151	1.30198	-0.769368	-0.437432	-0.235578	-0.0636304	0.113091	-1.2946	-0.911825	-0.769555	-0.504038	-0.428813	3.6781	3.12082	2.71563	2.3483	2.05378	1.76442	1.40768	0.865234	2.42495	1.8618	1.49011	1.19139	0.830742	0.525856	0.165629	-0.407193	1.86632	1.32133	0.946774	0.620234	0.294704	-0.034808	-0.388742	-0.912795	0.972142	1.39815	1.7331	-0.308158	0.160517	0.435382	-0.808533	-0.355488	-0.0489743
V612	0.442014	0.810388	1.03922	1.19323	1.3244	-0.773178	-0.452527	-0.203234	-0.0832746	0.126412	-1.30247	-0.961153	-0.734906	-0.51301	-0.425145	3.65835	3.10327	2.71129	2.36334	2.0927	1.80865	1.46037	0.902941	2.39474	1.83864	1.51509	1.18603	0.869977	0.501024	0.191775	-0.421646	1.85434	1.35598	0.954449	0.630706	0.344589	-0.0225027	-0.3789	-0.908535	0.991989	1.39011	1.73092	-0.333741	0.169025	0.464105	-0.808686	-0.357974	-0.0298747
V613	0.470644	0.828439	1.07405	1.21994	1.32699	-0.840416	-0.421825	-0.289286	-0.0064565	0.111799	-1.31091	-0.912015	-0.734594	-0.515671	-0.448416	3.66387	3.06886	2.69774	2.4242	2.08319	1.78637	1.4723	0.903639	2.39507	1.8817	1.44574	1.15363	0.871602	0.546309	0.174871	-0.383727	1.92188	1.36889	0.937921	0.628463	0.30951	-0.036244	-0.409817	-0.917577	0.966655	1.40831	1.71732	-0.317511	0.136562	0.496589	-0.777165	-0.357661	-0.0300991
V614	0.456058	0.816818	1.026	1.21302	1.35545	-0.7986	-0.392911	-0.204847	-0.0997606	0.105762	-1.30037	-0.945157	-0.71946	-0.547027	-0.419728	3.66378	3.11705	2.69294	2.36611	2.0306	1.76948	1.47266	0.893252	2.38065	1.859	1.46484	1.15205	0.854598	0.509776	0.131508	-0.374548	1.86911	1.30695	0.967491	0.610738	0.274391	-0.0520717	-0.405583	-0.920965	0.930856	1.42795	1.68621	-0.293668	0.170994	0.452558	-0.832137	-0.350637	0.0190415
V615	0.4874	0.839809	1.02437	1.23347	1.33858	-0.827867	-0.439769	-0.225884	-0.00928818	0.0956877	-1.28572	-0.92565	-0.777553	-0.498005	-0.496948	3.67076	3.10153	2.74058	2.38385	2.11598	1.81241	1.40602	0.876464	2.42282	1.87871	1.46398	1.18794	0.854556	0.519781	0.165658	-0.402058	1.87648	1.3067	0.926967	0.616914	0.292014	-0.0334951	-0.413366	-0.907767	0.943336	1.42511	1.67993	-0.307942	0.152436	0.495225	-0.807084	-0.354598	-0.00995095
V616	0.432548	0.839068	1.0623	1.20396	1.34953	-0.801567	-0.394326	-0.239392	-0.0376583	0.076793	-1.31577	-0.926847	-0.760942	-0.525929	-0.44875	3.66251	3.13925	2.7469	2.40404	2.04705	1.8034	1.45315	0.863966	2.41937	1.8623	1.51078	1.17152	0.858329	0.531326	0.184139	-0.423641	1.84911	1.33043	0.969092	0.617121	0.292081	-0.0202931	-0.472956	-0.906477	1.01652	1.42001	1.70255	-0.344748	0.157855	0.474721	-0.817113	-0.372025	-0.0311235
V617	0.42093	0.81666	1.05757	1.20007	1.37667	-0.84039	-0.396036	-0.220349	-0.0379677	0.0943661	-1.28872	-0.91057	-0.782172	-0.543611	-0.475203	3.69118	3.11163	2.67963	2.40636	2.09713	1.75431	1.43827	0.835561	2.39984	1.88492	1.43202	1.20382	0.867626	0.537327	0.107223	-0.374251	1.88956	1.32174	0.962609	0.592458	0.275663	-0.0165539	-0.414868	-0.894168	0.985939	1.421	1.72732	-0.30366	0.164093	0.473661	-0.820477	-0.341234	-0.0641028
V618	0.462906	0.834708	1.05177	1.22377	1.32063	-0.823147	-0.386691	-0.20873	-0.0695223	0.0941202	-1.28298	-0.93079	-0.746425	-0.542952	-0.472167	3.66175	3.07106	2.72916	2.40578	2.07093	1.71266	1.43902	0.880659	2.40692	1.86034	1.49266	1.18929	0.850441	0.512401	0.14852	-0.388171	1.85328	1.34018	0.988749	0.563695	0.326086	-0.0419874	-0.371938	-0.909679	0.975018	1.43227	1.71387	-0.32304	0.0950658	0.448812	-0.834766	-0.381244	-0.033507
V619	0.442132	0.820836	1.02146	1.23525	1.34908	-0.85075	-0.442471	-0.254482	-0.0387885	0.0380859	-1.30478	-0.975557	-0.754969	-0.499501	-0.44217	3.62067	3.0777	2.75039	2.42399	2.06712	1.80132	1.4769	0.845277	2.39535	1.871	1.4586	1.17706	0.860385	0.537308	0.158923	-0.384347	1.87079	1.29842	0.948547	0.623394	0.339407	-0.0338908	-0.430364	-0.925144	1.00127	1.42545	1.69234	-0.309422	0.140791	0.479455	-0.811048	-0.360279	-0.0375189
V62	0.446689	0.859497	1.02592	1.20705	1.34571	-0.820522	-0.436514	-0.211937	-0.0422876	0.122434	-1.32587	-0.961857	-0.754389	-0.526	-0.430506	3.67549	3.10779	2.71736	2.40528	2.0638	1.78974	1.45292	0.849533	2.38933	1.8258	1.49222	1.17183	0.787679	0.545794	0.152556	-0.419779	1.8134	1.35499	0.95613	0.636194	0.315462	-0.0396805	-0.418274	-0.893899	0.981583	1.42655	1.72012	-0.296379	0.126865	0.512401	-0.840928	-0.323685	-0.00908727
V620	0.45218	0.80891	1.05416	1.23192	1.32664	-0.790442	-0.418104	-0.228474	-0.0106189	0.131017	-1.31944	-0.933411	-0.736246	-0.52015	-0.436823	3.66237	3.09846	2.68215	2.41574	2.06002	1.74394	1.46433	0.839809	2.34891	1.87083	1.44562	1.16145	0.86336	0.521107	0.125186	-0.393857	1.86922	1.30385	0.981444	0.607801	0.2874	-0.00639659	-0.399885	-0.892144	0.995821	1.4382	1.74002	-0.317489	0.136671	0.42843	-0.773738	-0.355545	-0.035572
V621	0.452401	0.836249	1.06896	1.24315	1.32441	-0.834991	-0.418411	-0.244949	-0.0939672	0.0973293	-1.31656	-0.936169	-0.731241	-0.531073	-0.412675	3.70162	3.09138	2.69911	2.34093	2.05318	1.74856	1.49769	0.859357	2.3865	1.84156	1.43401	1.1636	0.880198	0.46642	0.16058	-0.364542	1.86404	1.29717	0.916694	0.603834	0.299975	-0.0231144	-0.421803	-0.901834	0.989698	1.45103	1.69742	-0.312744	0.176938	0.497764	-0.840161	-0.328617	-0.018526
V622	0.453685	0.868611	1.0304	1.20124	1.32985	-0.821891	-0.435493	-0.217333	-0.0838551	0.108634	-1.28828	-0.963956	-0.793156	-0.548944	-0.443667	3.69299	3.09588	2.70996	2.39359	2.05309	1.77336	1.48419	0.876222	2.38512	1.88338	1.4876	1.16813	0.846295	0.506638	0.107961	-0.377089	1.88281	1.30075	0.938359	0.580461	0.277637	0.00137626	-0.391039	-0.934033	0.973721	1.3991	1.72461	-0.299816	0.194118	0.482679	-0.803455	-0.356427	-0.0520918
V623	0.44998	0.78815	1.0889	1.22083	1.36995	-0.831802	-0.442476	-0.238256	-0.0560111	0.107646	-1.30448	-0.922202	-0.776338	-0.522113	-0.440598	3.66976	3.16134	2.70832	2.33996	2.06589	1.74935	1.45799	0.861143	2.43539	1.84336	1.48306	1.17057	0.841973	0.551566	0.184019	-0.385802	1.88015	1.35308	0.907086	0.615585	0.325904	0.0445592	-0.400626	-0.890847	1.01369	1.38885	1.72189	-0.313793	0.156127	0.471067	-0.798129	-0.37946	-0.0378181
V624	0.449066	0.827614	1.03032	1.20816	1.32006	-0.836748	-0.461303	-0.232103	-0.0750793	0.12934	-1.29625	-0.924037	-0.747842	-0.491937	-0.449772	3.66147	3.14535	2.75873	2.41209	2.06757	1.78527	1.44442	0.846357	2.42621	1.83237	1.49404	1.16562	0.852942	0.529146	0.149986	-0.391969	1.81566	1.35939	0.943175	0.59178	0.334565	-0.0268458	-0.369732	-0.920359	0.978216	1.42647	1.70179	-0.311754	0.164792	0.49523	-0.822167	-0.353862	-0.0414321
V625	0.424556	0.870737	1.07527	1.196	1.31746	-0.833177	-0.415273	-0.235959	-0.040276	0.121039	-1.30304	-0.941857	-0.739591	-0.522125	-0.511854	3.66141	3.07518	2.71373	2.33593	2.03569	1.73069	1.46395	0.895811	2.40545	1.88586	1.48249	1.16377	0.85477	0.566689	0.122419	-0.386634	1.88526	1.30966	0.913908	0.610246	0.298357	0.0396944	-0.430967	-0.932173	0.993419	1.43186	1.70158	-0.3101	0.157185	0.485445	-0.833433	-0.359529	-0.0269199
V626	0.439057	0.832535	1.054	1.19959	1.3347	-0.812793	-0.411783	-0.246884	-0.056816	0.0875005	-1.30879	-0.932329	-0.743566	-0.538619	-0.425132	3.70587	3.12644	2.68752	2.43336	2.04029	1.79003	1.45089	0.842578	2.42267	1.82718	1.46456	1.13046	0.807677	0.519827	0.127034	-0.350937	1.84004	1.27713	0.938769	0.578885	0.298103	-0.0423711	-0.455363	-0.900608	1.02168	1.41203	1.70695	-0.307129	0.181222	0.50464	-0.798932	-0.384579	-0.022962
V627	0.458614	0.825879	1.08027	1.22278	1.34689	-0.790151	-0.453292	-0.250001	-0.0435138	0.0912216	-1.31489	-0.95968	-0.737298	-0.567343	-0.421328	3.71662	3.1197	2.73888	2.36704	2.08759	1.75239	1.45968	0.892282	2.40076	1.8273	1.48169	1.13122	0.820367	0.561546	0.131057	-0.398432	1.89333	1.27139	0.972266	0.582636	0.264134	0.013204	-0.396795	-0.860277	0.993586	1.43174	1.68517	-0.332052	0.132538	0.491006	-0.809435	-0.346698	-0.0632714
V628	0.444936	0.839867	1.03972	1.18823	1.37771	-0.833309	-0.444935	-0.267841	-0.0600843	0.0539838	-1.31073	-0.929416	-0.734484	-0.560075	-0.458335	3.63668	3.11802	2.78079	2.40588	2.07544	1.71608	1.46779	0.874526	2.35172	1.85098	1.49355	1.15583	0.857774	0.51552	0.111291	-0.409263	1.92557	1.31808	0.95215	0.573644	0.312917	-0.00198223	-0.426476	-0.926681	0.989911	1.43749	1.71803	-0.310454	0.156179	0.488768	-0.792874	-0.331886	-0.0289293
V629	0.420486	0.848103	1.0697	1.20702	1.3533	-0.830151	-0.389819	-0.216718	-0.0728544	0.104458	-1.28771	-0.979014	-0.762017	-0.539868	-0.442482	3.61476	3.09423	2.7141	2.35678	2.09084	1.7674	1.44372	0.9028	2.39872	1.86994	1.48999	1.16897	0.838478	0.548504	0.114808	-0.409474	1.9069	1.34872	0.8992	0.610721	0.261467	0.00103684	-0.413996	-0.906921	0.990634	1.42216	1.67469	-0.324152	0.176258	0.49373	-0.786905	-0.375052	-0.0371636
V63	0.432367	0.803589	1.05184	1.19719	1.33086	-0.817888	-0.421964	-0.268033	-0.0566086	0.106339	-1.292	-0.919698	-0.758281	-0.529222	-0.428891	3.63188	3.10818	2.71318	2.3947	2.09114	1.77097	1.48323	0.874598	2.38054	1.80272	1.46178	1.18855	0.880429	0.518809	0.109124	-0.408263	1.87668	1.33808	0.937459	0.630963	0.342307	-0.0194	-0.435031	-0.909155	0.986137	1.43731	1.6657	-0.305337	0.150256	0.498838	-0.830253	-0.360929	-0.0328509
V630	0.459209	0.837601	1.05719	1.24462	1.32527	-0.840104	-0.408811	-0.213853	-0.0452626	0.106408	-1.28562	-0.958361	-0.75185	-0.524568	-0.481895	3.65725	3.12705	2.71342	2.38181	2.12471	1.75455	1.45479	0.887513	2.43134	1.88133	1.48656	1.1709	0.822514	0.511348	0.148868	-0.433546	1.90704	1.3665	0.930753	0.64092	0.333326	-0.0438833	-0.348981	-0.938597	1.00007	1.40135	1.71041	-0.29817	0.147711	0.510754	-0.840331	-0.364024	-0.0579521
V631	0.434497	0.81147	0.998872	1.19389	1.32906	-0.78554	-0.405584	-0.244647	-0.0944439	0.0758717	-1.32728	-0.944737	-0.732338	-0.537191	-0.458922	3.69368	3.10337	2.68486	2.37773	2.0685	1.7048	1.47076	0.866571	2.41421	1.90064	1.4769	1.19633	0.887694	0.500524	0.130782	-0.413572	1.90335	1.3216	0.918478	0.539583	0.280742	0.00442694	-0.355688	-0.922787	0.976867	1.39267	1.71204	-0.311847	0.156627	0.448926	-0.830307	-0.340844	-0.020749
V632	0.428053	0.829833	1.06082	1.18986	1.33736	-0.796325	-0.439412	-0.229745	-0.110282	0.111169	-1.31226	-0.944138	-0.767942	-0.512409	-0.430298	3.66482	3.05988	2.75151	2.39236	2.09983	1.76742	1.43781	0.90882	2.40681	1.85231	1.43991	1.1943	0.802868	0.511847	0.168557	-0.38946	1.89513	1.35943	0.896995	0.620355	0.256278	-0.0489921	-0.383783	-0.908025	0.985926	1.41676	1.70982	-0.316898	0.151337	0.492816	-0.82037	-0.367874	-0.00845972
V633	0.40064	0.760658	1.06572	1.18488	1.29076	-0.80161	-0.415977	-0.220643	-0.0458215	0.10688	-1.31814	-0.955718	-0.758382	-0.565143	-0.437845	3.69899	3.13184	2.76281	2.38378	2.06605	1.80772	1.45059	0.866093	2.34466	1.88379	1.49043	1.13047	0.848401	0.511602	0.138088	-0.401332	1.84925	1.35462	0.96269	0.639691	0.332418	-0.0459702	-0.399608	-0.911667	0.997996	1.399	1.72737	-0.314224	0.149493	0.46667	-0.848712	-0.344496	-0.0343322
V634	0.418131	0.849154	1.06893	1.23964	1.35745	-0.806915	-0.412607	-0.229572	-0.0927176	0.104187	-1.30179	-0.982688	-0.740589	-0.524358	-0.467359	3.6873	3.08416	2.64812	2.3692	2.06715	1.73864	1.4624	0.836439	2.39712	1.86688	1.45567	1.14438	0.822353	0.485687	0.182898	-0.421427	1.80481	1.29796	0.919407	0.613848	0.309376	0.0301025	-0.396544	-0.908389	1.00274	1.42949	1.71906	-0.335594	0.1043	0.456209	-0.829278	-0.378263	-0.0160077
V635	0.429808	0.804517	1.0347	1.16124	1.32181	-0.787475	-0.424207	-0.243823	-0.0466661	0.131883	-1.33584	-0.937742	-0.760347	-0.559238	-0.438128	3.61122	3.08105	2.68183	2.37537	2.09019	1.76692	1.47869	0.858492	2.43922	1.84444	1.46695	1.18203	0.835686	0.556717	0.108967	-0.420253	1.91798	1.27767	0.914622	0.626048	0.275001	-0.0141097	-0.410537	-0.930318	1.01399	1.40479	1.71209	-0.324412	0.125688	0.464949	-0.847363	-0.289515	-0.0214502
V636	0.443313	0.784324	1.05643	1.22179	1.34076	-0.790672	-0.418055	-0.229191	-0.0426198	0.092369	-1.32723	-0.957194	-0.758326	-0.531727	-0.415867	3.68608	3.04854	2.73234	2.35608	2.06689	1.75392	1.47231	0.881723	2.41791	1.88718	1.45453	1.20659	0.901437	0.567669	0.137884	-0.402404	1.8318	1.30811	0.921309	0.599862	0.300299	-0.0565195	-0.391767	-0.912911	1.01159	1.45434	1.70463	-0.275881	0.179934	0.504649	-0.818071	-0.338577	-0.0235838
V637	0.461455	0.813412	1.07056	1.21964	1.32882	-0.794034	-0.485983	-0.210139	-0.0741917	0.124404	-1.33031	-0.956729	-0.74242	-0.559218	-0.439868	3.62781	3.15053	2.71264	2.35124	2.11813	1.74969	1.47145	0.840868	2.41256	1.80018	1.48281	1.18715	0.863261	0.508884	0.137886	-0.394961	1.86554	1.28889	0.920331	0.609682	0.30247	-0.00954397	-0.429796	-0.91645	0.989338	1.4284	1.7422	-0.317139	0.119211	0.466041	-0.840865	-0.386123	-0.0555948
V638	0.437467	0.831038	1.03796	1.19573	1.31411	-0.78778	-0.412482	-0.208072	-0.0935586	0.0944409	-1.30188	-0.896886	-0.734465	-0.578025	-0.463081	3.62131	3.11961	2.71641	2.39481	2.118	1.81508	1.46294	0.875266	2.39075	1.84462	1.47912	1.17529	0.860295	0.522341	0.125936	-0.441082	1.92465	1.33419	0.921936	0.63108	0.303319	-0.0343807	-0.419215	-0.925752	0.992447	1.40156	1.68847	-0.293313	0.136308	0.486839	-0.817985	-0.373265	-0.0408887
V639	0.44545	0.827637	1.01636	1.16978	1.35095	-0.811291	-0.431575	-0.208471	-0.0265443	0.0857089	-1.31144	-0.959837	-0.724002	-0.486577	-0.44786	3.67278	3.06634	2.74687	2.35038	2.14433	1.75322	1.46712	0.868431	2.41579	1.83624	1.45671	1.182	0.847682	0.548235	0.131192	-0.328871	1.82914	1.31985	0.959987	0.639224	0.290052	-0.011035	-0.375614	-0.930267	0.972659	1.44377	1.7341	-0.35027	0.173775	0.500948	-0.772079	-0.344603	-0.0196891
V64	0.44324	0.837266	1.02351	1.23879	1.36692	-0.81824	-0.472602	-0.198237	-0.032425	0.104911	-1.27649	-0.92947	-0.750067	-0.52953	-0.442196	3.61612	3.12466	2.71656	2.3853	2.10586	1.74849	1.49606	0.806385	2.44604	1.84748	1.49075	1.18426	0.846605	0.560235	0.191554	-0.387156	1.82239	1.33176	0.88124	0.55837	0.291808	0.0295441	-0.420492	-0.891402	0.985462	1.40724	1.70322	-0.294013	0.136762	0.506873	-0.828021	-0.37303	0.00321644
V640	0.426352	0.829718	1.03521	1.19413	1.32035	-0.823472	-0.440727	-0.225156	-0.0725892	0.120486	-1.33257	-0.918726	-0.764952	-0.511092	-0.433125	3.66434	3.06121	2.75086	2.37717	2.0813	1.77879	1.44327	0.918832	2.43449	1.90404	1.45074	1.13752	0.801295	0.533813	0.160332	-0.42854	1.85698	1.27918	0.98608	0.626842	0.298533	-0.00288483	-0.386184	-0.935596	0.962234	1.41838	1.69404	-0.300814	0.193361	0.472835	-0.816315	-0.368805	0.012082
V641	0.444808	0.820763	1.02175	1.24163	1.35256	-0.794302	-0.44977	-0.212182	-0.0831923	0.105785	-1.29473	-0.92178	-0.758406	-0.545996	-0.464569	3.69689	3.08759	2.68773	2.38771	2.08514	1.73781	1.44555	0.841936	2.4033	1.83353	1.47089	1.11825	0.850694	0.554021	0.159991	-0.418575	1.85127	1.28973	0.906231	0.602782	0.265262	-0.0383348	-0.424307	-0.902268	0.967666	1.39097	1.7408	-0.274428	0.154699	0.485736	-0.796404	-0.337879	-0.000479494
V642	0.4374	0.811046	1.03039	1.23925	1.33584	-0.825251	-0.423387	-0.232827	-0.0696168	0.0706837	-1.32316	-0.947302	-0.746749	-0.553154	-0.423539	3.71876	3.08195	2.7333	2.41894	2.09841	1.77291	1.47429	0.871449	2.45867	1.82793	1.44418	1.15893	0.824092	0.560715	0.156806	-0.40206	1.8242	1.32037	0.898551	0.56263	0.323599	0.0239495	-0.386003	-0.936493	0.970173	1.45463	1.71965	-0.313285	0.127594	0.512848	-0.808689	-0.40133	-0.030623
V643	0.423554	0.82487	1.07356	1.19336	1.32831	-0.803685	-0.421352	-0.288063	-0.0650989	0.094633	-1.31853	-0.91644	-0.780875	-0.539889	-0.441134	3.71911	3.09669	2.69924	2.38133	2.06876	1.78176	1.46665	0.901671	2.41681	1.81705	1.44442	1.15126	0.85525	0.515395	0.149371	-0.394357	1.9348	1.34445	0.922275	0.630067	0.297535	-0.00108776	-0.426451	-0.942537	0.998497	1.45755	1.7581	-0.280821	0.147856	0.489777	-0.818413	-0.340009	0.0117584
V644	0.412901	0.831658	1.0436	1.23776	1.33875	-0.770612	-0.404041	-0.207718	-0.0790352	0.116901	-1.30197	-0.949707	-0.749361	-0.553424	-0.483089	3.57759	3.15707	2.77458	2.41235	2.1086	1.74974	1.52114	0.847344	2.39923	1.87282	1.43267	1.13288	0.83529	0.505563	0.102788	-0.447261	1.92847	1.29004	0.946213	0.634454	0.315691	-0.0346359	-0.426687	-0.901709	0.987742	1.41323	1.69159	-0.305931	0.180234	0.476678	-0.812186	-0.344586	-0.053101
V645	0.392577	0.844303	1.01182	1.22231	1.32412	-0.816818	-0.452914	-0.247873	-0.036083	0.094986	-1.29824	-0.948661	-0.797858	-0.55103	-0.459317	3.67334	3.1207	2.75913	2.42091	2.07928	1.74112	1.50544	0.804189	2.41114	1.8569	1.46692	1.19901	0.846634	0.520001	0.163546	-0.396131	1.82618	1.33316	0.906764	0.612161	0.29407	-0.041253	-0.381305	-0.914205	0.960801	1.41104	1.71319	-0.29266	0.137726	0.499332	-0.78447	-0.353763	-0.0194179
V646	0.433115	0.794015	1.02592	1.20956	1.31151	-0.826584	-0.423853	-0.231145	-0.0931474	0.102843	-1.32687	-0.937489	-0.752423	-0.548335	-0.443938	3.63186	3.15	2.69748	2.43619	2.08856	1.76944	1.46969	0.869419	2.40574	1.90822	1.50214	1.16119	0.840222	0.555856	0.171727	-0.414602	1.85416	1.25211	0.935409	0.593032	0.321935	-0.0611667	-0.422729	-0.911851	0.985346	1.4197	1.69666	-0.301081	0.133298	0.478977	-0.81724	-0.361292	-0.00848703
V647	0.443372	0.853034	1.0431	1.2203	1.33313	-0.806961	-0.413759	-0.246629	-0.077975	0.0896699	-1.28161	-0.961075	-0.757454	-0.524074	-0.435861	3.67753	3.0545	2.71795	2.35846	2.1174	1.73927	1.4001	0.862337	2.43231	1.86883	1.51031	1.16377	0.861386	0.493848	0.171269	-0.408955	1.83923	1.34156	0.956175	0.620703	0.294495	-0.0563506	-0.415236	-0.933652	1.00873	1.43703	1.72955	-0.326316	0.137219	0.478917	-0.787262	-0.313655	-0.0283646
V648	0.438501	0.82712	1.10041	1.20497	1.32802	-0.812173	-0.415653	-0.17679	-0.0700887	0.124562	-1.29517	-0.91502	-0.780159	-0.545121	-0.466224	3.61331	3.15777	2.72056	2.38566	2.09742	1.75197	1.44781	0.873829	2.40887	1.86338	1.47136	1.15099	0.888451	0.533304	0.187589	-0.388479	1.9027	1.2939	0.946048	0.590031	0.309682	0.0197764	-0.392116	-0.946311	0.946216	1.39445	1.72604	-0.298246	0.180995	0.481345	-0.823172	-0.366897	-0.00936603
V649	0.443722	0.801552	1.05128	1.20223	1.34286	-0.80323	-0.434519	-0.234707	-0.083139	0.0974364	-1.28619	-0.928281	-0.774657	-0.52945	-0.436866	3.69328	3.1337	2.73403	2.40427	2.0586	1.73039	1.45656	0.871205	2.44815	1.83286	1.43303	1.15932	0.85669	0.5336	0.147336	-0.369586	1.86994	1.33792	0.905925	0.62957	0.366357	-0.0438608	-0.430207	-0.909174	0.983165	1.39712	1.70081	-0.258395	0.144914	0.49799	-0.841433	-0.344915	-0.062624
V65	0.417807	0.84852	1.06065	1.19922	1.31911	-0.804093	-0.403028	-0.234811	-0.0888096	0.0818957	-1.29863	-0.938304	-0.740655	-0.497219	-0.428604	3.66563	3.13604	2.74908	2.38154	2.16247	1.74941	1.47734	0.838799	2.37946	1.81693	1.47286	1.20927	0.883094	0.51955	0.162093	-0.380405	1.88685	1.37908	0.956659	0.585269	0.299301	-0.0131123	-0.413124	-0.938466	1.00119	1.36919	1.71384	-0.327453	0.163035	0.456937	-0.858879	-0.340212	-0.0348599
V650	0.443524	0.826849	1.0902	1.21827	1.33164	-0.7969	-0.441457	-0.261301	-0.0793478	0.0827442	-1.3036	-0.920087	-0.739211	-0.522759	-0.461484	3.63276	3.08424	2.73217	2.41498	2.09625	1.74261	1.48045	0.881697	2.42449	1.85693	1.47208	1.17092	0.830701	0.559202	0.188218	-0.407666	1.86894	1.33158	0.94754	0.622483	0.36052	0.0199897	-0.414347	-0.919796	0.981601	1.43133	1.69426	-0.349887	0.174333	0.489947	-0.823295	-0.347854	-0.0363708
V651	0.441289	0.823339	1.04973	1.21735	1.33972	-0.804226	-0.448469	-0.215858	-0.0512239	0.122251	-1.33794	-0.985162	-0.772787	-0.518806	-0.430663	3.7076	3.109	2.69143	2.39823	2.06278	1.75466	1.46622	0.863391	2.4501	1.83939	1.45343	1.18327	0.834161	0.502046	0.138583	-0.406537	1.90661	1.35057	0.910845	0.606467	0.299108	0.000316128	-0.397309	-0.912612	0.973382	1.43175	1.69106	-0.337676	0.141473	0.486348	-0.811635	-0.392047	-0.0149224
V652	0.44836	0.819641	1.04564	1.22574	1.38723	-0.822885	-0.439492	-0.233467	-0.0613273	0.0862817	-1.30573	-0.93259	-0.750064	-0.505952	-0.460456	3.65943	3.13144	2.7437	2.39715	2.0821	1.79314	1.45667	0.848012	2.41961	1.84906	1.4946	1.17358	0.797874	0.525914	0.157887	-0.401743	1.88021	1.31999	0.965357	0.625079	0.297273	-0.0276932	-0.397553	-0.92412	0.997896	1.44465	1.70312	-0.28269	0.174591	0.488044	-0.775011	-0.359337	-0.0185893
V653	0.445324	0.781917	1.01446	1.17951	1.33618	-0.829361	-0.454813	-0.235324	-0.0649058	0.11369	-1.28641	-0.921098	-0.736385	-0.531421	-0.466459	3.68494	3.07295	2.7242	2.37231	2.04517	1.75625	1.45703	0.867181	2.38379	1.91108	1.47642	1.1591	0.863486	0.521667	0.156857	-0.386086	1.90541	1.32318	0.876502	0.590228	0.269838	-0.0125395	-0.442969	-0.91198	0.983584	1.42755	1.69806	-0.271913	0.161139	0.484531	-0.787152	-0.349707	-0.0126597
V654	0.416938	0.79524	1.05104	1.23088	1.32175	-0.811339	-0.460653	-0.256316	-0.0657758	0.115141	-1.31443	-0.923621	-0.777265	-0.555518	-0.425981	3.68042	3.14748	2.75283	2.36898	2.10277	1.73198	1.43672	0.826019	2.36217	1.83574	1.41333	1.17068	0.852029	0.510723	0.164251	-0.384007	1.93292	1.33912	0.928516	0.571419	0.355123	-0.036663	-0.433302	-0.912151	0.990908	1.39204	1.6948	-0.317343	0.172163	0.470656	-0.802156	-0.361699	-0.0322168
V655	0.438936	0.823776	1.05702	1.23541	1.37251	-0.805664	-0.405597	-0.272232	-0.0184624	0.118358	-1.28639	-0.924319	-0.756185	-0.495631	-0.426157	3.65113	3.12118	2.74515	2.39994	2.08746	1.78955	1.47245	0.826913	2.42068	1.86297	1.48948	1.16538	0.819798	0.50974	0.158569	-0.403888	1.90202	1.32908	0.92384	0.568677	0.328902	-0.0112199	-0.431962	-0.872281	0.965105	1.41488	1.71872	-0.304264	0.161016	0.467524	-0.82125	-0.355263	-0.0196286
V656	0.440287	0.845766	1.064	1.23957	1.33072	-0.805174	-0.45143	-0.205224	-0.0534464	0.0876988	-1.30739	-0.947071	-0.770435	-0.542922	-0.422107	3.65899	3.12474	2.68709	2.40802	2.08357	1.72993	1.47917	0.899744	2.47809	1.86797	1.42401	1.1439	0.855511	0.524913	0.13248	-0.410506	1.91013	1.3281	0.937625	0.550056	0.331817	-0.0206096	-0.430421	-0.920585	0.971103	1.39507	1.71386	-0.340239	0.170869	0.468482	-0.794575	-0.331462	-0.00950568
V657	0.428278	0.768873	1.03893	1.23197	1.3586	-0.79289	-0.418113	-0.268945	-0.0861916	0.10274	-1.28778	-0.953128	-0.774457	-0.555392	-0.460829	3.6582	3.06659	2.70088	2.42098	2.07885	1.74226	1.45601	0.841468	2.38876	1.85256	1.45737	1.18941	0.873016	0.54358	0.145862	-0.422482	1.85832	1.31767	0.916764	0.639697	0.316886	-0.0623157	-0.375138	-0.966631	1.00757	1.39535	1.72967	-0.295581	0.15552	0.479617	-0.783883	-0.352969	-0.0396664
V658	0.401523	0.84444	1.01896	1.19624	1.37272	-0.810122	-0.455715	-0.237942	-0.065711	0.0679708	-1.28016	-0.954213	-0.760707	-0.520264	-0.452078	3.67094	3.12922	2.80512	2.36164	2.10049	1.8093	1.44649	0.864872	2.39303	1.86442	1.49085	1.20258	0.837175	0.567952	0.156795	-0.437723	1.86204	1.28131	0.978971	0.606695	0.358396	0.0390618	-0.407729	-0.88447	0.982182	1.4061	1.73007	-0.329098	0.165575	0.499629	-0.768988	-0.378338	0.0256347
V659	0.473471	0.86427	1.06713	1.21167	1.30754	-0.820472	-0.391326	-0.221108	-0.0316685	0.0908909	-1.29985	-0.91203	-0.75396	-0.542412	-0.463319	3.65936	3.09664	2.71524	2.4199	2.09933	1.75343	1.47105	0.819579	2.44997	1.84607	1.53061	1.20287	0.868789	0.527716	0.12913	-0.378947	1.85188	1.28319	0.931927	0.603997	0.325102	-0.0204353	-0.395832	-0.919632	0.961702	1.39046	1.67433	-0.342223	0.165926	0.498454	-0.823788	-0.362029	-0.00596627
V66	0.431223	0.823058	1.06611	1.22087	1.30744	-0.813626	-0.388663	-0.220424	-0.0841398	0.0976502	-1.33699	-0.931605	-0.794438	-0.530301	-0.453685	3.67027	3.1597	2.80297	2.44222	2.08305	1.70802	1.4598	0.850169	2.38423	1.83251	1.5254	1.17701	0.857271	0.507742	0.157731	-0.398338	1.84565	1.36382	0.948843	0.639026	0.35508	-0.00725433	-0.441187	-0.934421	0.971625	1.46193	1.7263	-0.342299	0.127958	0.50391	-0.819131	-0.349693	-0.0626281
V660	0.441045	0.826912	1.00281	1.21222	1.31589	-0.769642	-0.447943	-0.24682	-0.0685733	0.132612	-1.26912	-0.932386	-0.767237	-0.526152	-0.480781	3.61744	3.1143	2.73168	2.39231	2.08204	1.73842	1.52289	0.828538	2.42269	1.83589	1.43372	1.15628	0.838902	0.494605	0.21182	-0.35326	1.8596	1.3327	0.924603	0.607327	0.301662	0.00688289	-0.428272	-0.947598	0.996154	1.41925	1.70203	-0.277848	0.17029	0.450199	-0.831872	-0.35486	-0.00285123
V661	0.441502	0.831472	1.05525	1.24204	1.33275	-0.815206	-0.451543	-0.264837	-0.0167111	0.0735396	-1.29763	-0.920742	-0.752736	-0.507341	-0.491179	3.67529	3.07268	2.69896	2.39227	2.0395	1.71764	1.44715	0.877067	2.40843	1.8839	1.43737	1.09273	0.844941	0.555975	0.116089	-0.389913	1.88132	1.36414	0.963012	0.60462	0.306303	0.00199342	-0.389325	-0.920972	0.961871	1.43559	1.71855	-0.282884	0.118277	0.522418	-0.823262	-0.378325	-0.0216786
V662	0.440119	0.825198	1.03987	1.22101	1.35392	-0.80666	-0.444215	-0.216902	-0.0624075	0.102668	-1.29749	-0.923594	-0.765238	-0.53248	-0.447158	3.67229	3.13737	2.70952	2.40672	2.04271	1.74638	1.44087	0.852871	2.40569	1.87786	1.50849	1.20039	0.856462	0.510152	0.173354	-0.425953	1.85497	1.33296	0.927421	0.642574	0.328399	-0.0217086	-0.433917	-0.923216	1.00938	1.42278	1.7313	-0.323842	0.147407	0.463332	-0.858555	-0.338338	-0.0123768
V663	0.456639	0.860385	1.06877	1.19753	1.35519	-0.80125	-0.454199	-0.228801	-0.0690575	0.125221	-1.32535	-0.919373	-0.726843	-0.521879	-0.462975	3.65972	3.10819	2.80378	2.37368	2.08078	1.78998	1.47856	0.878914	2.38818	1.8803	1.50792	1.19848	0.864502	0.49494	0.136117	-0.399208	1.90348	1.33686	0.905697	0.670549	0.352981	-0.0182179	-0.420576	-0.903324	0.980188	1.42618	1.75192	-0.321027	0.150167	0.463215	-0.809211	-0.329015	-0.0104878
V664	0.443656	0.818505	1.05836	1.22099	1.34689	-0.80243	-0.425004	-0.21745	-0.0688346	0.116695	-1.30948	-0.913123	-0.742632	-0.54106	-0.467899	3.7104	3.10445	2.70124	2.36503	2.08875	1.75055	1.43276	0.88583	2.4193	1.85989	1.44193	1.13503	0.885958	0.501746	0.200333	-0.362127	1.81463	1.38315	0.921609	0.606036	0.299607	0.028817	-0.391313	-0.904072	0.963677	1.41719	1.73493	-0.304714	0.170205	0.48486	-0.794393	-0.374597	-0.0220905
V665	0.444563	0.817273	1.05655	1.20785	1.3579	-0.808273	-0.463983	-0.217449	-0.0735086	0.119161	-1.28282	-0.927282	-0.751486	-0.505115	-0.413879	3.62116	3.13752	2.6849	2.39661	2.11033	1.7783	1.44776	0.876864	2.39591	1.81565	1.47222	1.18678	0.871216	0.579026	0.143041	-0.403362	1.91221	1.32429	0.92271	0.575248	0.276415	0.0316132	-0.433652	-0.915925	0.993205	1.41513	1.72273	-0.367786	0.132747	0.496241	-0.794704	-0.371028	-0.0150519
V666	0.445193	0.807962	1.0121	1.19584	1.31407	-0.778173	-0.425531	-0.248525	-0.0435047	0.092099	-1.31456	-0.946094	-0.745027	-0.555484	-0.453971	3.66932	3.15032	2.7686	2.40468	2.0609	1.79103	1.48103	0.82973	2.36804	1.90184	1.51886	1.18242	0.875198	0.528218	0.101002	-0.362334	1.90035	1.31394	0.96035	0.633335	0.299062	-0.0103216	-0.39103	-0.932021	0.979395	1.43452	1.69182	-0.326147	0.16043	0.460722	-0.819834	-0.394456	0.0121926
V667	0.439467	0.831297	1.02671	1.23907	1.34084	-0.794864	-0.449138	-0.201752	-0.0421918	0.112028	-1.2715	-0.959844	-0.731651	-0.528565	-0.44813	3.67161	3.12295	2.73453	2.36825	2.11708	1.78431	1.43987	0.866024	2.40433	1.86607	1.47747	1.14548	0.848042	0.503813	0.126054	-0.380364	1.88274	1.33948	0.932925	0.628401	0.322085	0.00151408	-0.414282	-0.965447	0.991158	1.4321	1.70529	-0.307613	0.188907	0.491764	-0.816422	-0.408601	-0.0430747
V668	0.430758	0.810753	1.05666	1.16627	1.34331	-0.815238	-0.446727	-0.258052	-0.0339377	0.11697	-1.29827	-0.977754	-0.753921	-0.547314	-0.485345	3.66398	3.0809	2.69207	2.37911	2.11987	1.73541	1.42914	0.877126	2.41694	1.8193	1.53538	1.16932	0.82119	0.498621	0.12	-0.385469	1.90908	1.31366	0.969163	0.602333	0.308691	-0.0066344	-0.424554	-0.917574	0.97778	1.40553	1.74779	-0.351685	0.170976	0.480149	-0.815412	-0.352054	0.0080575
V669	0.409636	0.860701	1.05072	1.20329	1.34941	-0.801097	-0.393144	-0.216008	-0.0315054	0.115864	-1.31696	-0.904779	-0.77253	-0.546025	-0.472266	3.68891	3.08432	2.70319	2.37554	2.07121	1.78023	1.45083	0.871376	2.45297	1.79933	1.50788	1.15254	0.855336	0.492487	0.171746	-0.373368	1.8727	1.35352	0.871319	0.619607	0.31499	0.0227507	-0.412293	-0.896835	0.975348	1.41689	1.70522	-0.293276	0.102828	0.468738	-0.812591	-0.376325	-0.00955691
V67	0.420655	0.856044	1.02771	1.20639	1.34429	-0.834837	-0.399993	-0.228037	-0.121458	0.0937888	-1.28359	-0.915661	-0.728795	-0.537538	-0.459843	3.67486	3.10216	2.74552	2.35809	2.07333	1.7611	1.4321	0.841476	2.47786	1.85608	1.47165	1.175	0.851658	0.51208	0.176067	-0.378294	1.87021	1.34621	0.962031	0.606652	0.279564	-0.0346332	-0.378564	-0.913952	0.972247	1.346	1.73673	-0.312318	0.144917	0.487689	-0.760416	-0.341528	-0.0118788
V670	0.435393	0.830889	1.04322	1.2304	1.34511	-0.835206	-0.449365	-0.229919	-0.0762232	0.136879	-1.27532	-0.963086	-0.755702	-0.49727	-0.450751	3.58651	3.09715	2.72931	2.34096	2.10163	1.7678	1.46221	0.894736	2.40594	1.86418	1.44269	1.18854	0.83591	0.537985	0.134201	-0.367312	1.85245	1.31592	0.945262	0.54589	0.287186	-0.0299457	-0.399814	-0.89256	0.973034	1.40734	1.71647	-0.317518	0.135136	0.470083	-0.80155	-0.376584	-0.0262364
V671	0.447597	0.800229	1.04839	1.21331	1.30123	-0.818289	-0.438577	-0.263663	-0.0720748	0.100486	-1.33738	-0.922182	-0.759725	-0.543709	-0.43895	3.67648	3.10787	2.73432	2.41753	2.08708	1.75666	1.46865	0.857874	2.33595	1.84757	1.46026	1.15982	0.814295	0.527438	0.164192	-0.386824	1.89427	1.34367	0.933436	0.593291	0.337896	0.00801822	-0.408442	-0.950333	1.0128	1.43936	1.72787	-0.290253	0.147913	0.470695	-0.802798	-0.347096	-0.0234381
V672	0.428387	0.806715	1.05397	1.19319	1.36097	-0.815457	-0.428185	-0.233779	-0.0595262	0.0861272	-1.29504	-0.908438	-0.758477	-0.507788	-0.43497	3.64508	3.12574	2.71678	2.35668	2.07062	1.76061	1.47946	0.873996	2.44181	1.87192	1.45398	1.15331	0.851016	0.52278	0.161186	-0.401212	1.89986	1.31496	0.922296	0.595541	0.316097	0.000222762	-0.380077	-0.899352	0.943234	1.41575	1.70392	-0.268182	0.149079	0.455988	-0.855834	-0.315179	-0.055174
V673	0.412148	0.822543	1.03322	1.22755	1.3759	-0.830436	-0.433462	-0.216724	-0.0543341	0.075368	-1.31245	-0.895301	-0.731951	-0.529902	-0.447728	3.677	3.09423	2.70969	2.39807	2.07987	1.80465	1.40211	0.842768	2.41224	1.8684	1.50876	1.13954	0.794208	0.510939	0.13372	-0.43434	1.89934	1.31011	0.987501	0.592877	0.283791	-0.00196194	-0.417739	-0.9274	1.02531	1.39306	1.70899	-0.294118	0.18408	0.475039	-0.789729	-0.361386	-0.0669622
V674	0.414288	0.833741	1.02701	1.21379	1.309	-0.821931	-0.418646	-0.245873	-0.041477	0.0897058	-1.31302	-0.934675	-0.741356	-0.528502	-0.427405	3.65073	3.07359	2.73641	2.42575	2.10077	1.71991	1.45169	0.874719	2.38184	1.86499	1.46925	1.17259	0.880205	0.477087	0.165681	-0.424003	1.89586	1.33425	0.898914	0.633803	0.29253	-0.0053863	-0.427165	-0.902034	0.972682	1.4078	1.69174	-0.338526	0.146444	0.46256	-0.813085	-0.318513	-0.0294598
V675	0.420758	0.826099	1.07505	1.24194	1.31791	-0.805628	-0.438092	-0.212108	-0.105827	0.0947407	-1.28942	-0.983407	-0.737919	-0.547666	-0.463878	3.6505	3.06653	2.77492	2.44779	2.0885	1.77883	1.48174	0.864698	2.36493	1.8827	1.47665	1.17526	0.859817	0.586644	0.120481	-0.438965	1.85239	1.30127	0.95178	0.58903	0.30981	0.00749674	-0.424525	-0.922707	0.963584	1.41696	1.73718	-0.343605	0.119376	0.468796	-0.803087	-0.333347	-0.0504758
V676	0.411031	0.805416	1.01326	1.2363	1.31936	-0.829815	-0.410769	-0.216312	-0.0275731	0.0545651	-1.28094	-0.951425	-0.745975	-0.528739	-0.428912	3.72957	3.14649	2.75493	2.44521	2.10109	1.78502	1.48076	0.872771	2.4775	1.83589	1.48274	1.17775	0.912631	0.484905	0.168817	-0.428895	1.8397	1.29805	0.928376	0.605565	0.318874	-0.035153	-0.4239	-0.939502	0.944072	1.42605	1.70268	-0.325411	0.151666	0.473182	-0.834993	-0.335205	-0.0345944
V677	0.441802	0.829097	1.09184	1.21387	1.36062	-0.814813	-0.426846	-0.201555	-0.0692023	0.10623	-1.30026	-0.975638	-0.715885	-0.541105	-0.463343	3.69126	3.09994	2.69317	2.40374	2.05786	1.73585	1.43402	0.885936	2.39639	1.84038	1.49056	1.2086	0.85152	0.557895	0.182279	-0.410059	1.89882	1.33001	0.942915	0.609761	0.282107	-0.00401737	-0.409034	-0.942865	0.995378	1.45484	1.69753	-0.367138	0.112885	0.522077	-0.796565	-0.37654	-0.0509586
V678	0.440003	0.815709	1.09073	1.21204	1.32971	-0.805908	-0.423158	-0.206137	-0.0682837	0.106816	-1.30255	-0.94879	-0.722576	-0.561781	-0.43101	3.71739	3.1066	2.74403	2.36051	2.10211	1.80622	1.45808	0.876923	2.36358	1.86789	1.45268	1.19678	0.889934	0.467919	0.165831	-0.379177	1.83959	1.33904	0.893685	0.56374	0.302896	0.0160822	-0.359593	-0.920775	1.01812	1.40417	1.71874	-0.320319	0.174953	0.490071	-0.843538	-0.32504	-0.0300012
V679	0.448993	0.838014	1.04922	1.20912	1.33631	-0.800778	-0.40646	-0.258965	-0.062105	0.053043	-1.33339	-0.97447	-0.726064	-0.512764	-0.450037	3.63815	3.12185	2.79389	2.35319	2.07069	1.7394	1.45684	0.866701	2.3628	1.88632	1.44099	1.17877	0.834841	0.56367	0.21084	-0.387947	1.84688	1.33407	0.947177	0.609616	0.3017	0.00482081	-0.454829	-0.935528	1.00842	1.39434	1.71807	-0.325386	0.163385	0.465906	-0.83824	-0.382456	0.0134379
V68	0.457568	0.791638	1.04731	1.20143	1.34107	-0.793755	-0.3942	-0.247788	-0.105833	0.0773945	-1.28955	-0.970805	-0.769537	-0.522568	-0.455813	3.65756	3.11967	2.7104	2.35755	2.06529	1.80127	1.45724	0.856627	2.37846	1.88029	1.47461	1.19425	0.824325	0.512003	0.162693	-0.385648	1.85958	1.28626	0.938347	0.576554	0.31446	0.03938	-0.423331	-0.923516	1.01855	1.44869	1.69253	-0.251776	0.130174	0.461598	-0.789088	-0.361236	-0.0339732
V680	0.441696	0.815628	1.03757	1.21392	1.32302	-0.820091	-0.41863	-0.199332	-0.0852101	0.102064	-1.29815	-0.964089	-0.745934	-0.529739	-0.492513	3.66592	3.10405	2.70373	2.37902	2.10309	1.77648	1.4702	0.85499	2.45692	1.85674	1.46733	1.16312	0.83226	0.499482	0.164861	-0.399441	1.86805	1.3454	0.97135	0.627156	0.346069	-0.0439589	-0.392214	-0.935117	0.973896	1.40377	1.71701	-0.304742	0.185911	0.51087	-0.848208	-0.369389	-0.0417433
V681	0.436898	0.821314	1.04351	1.24284	1.33096	-0.808261	-0.447372	-0.228621	-0.049005	0.0744479	-1.31411	-0.95488	-0.760387	-0.506393	-0.408224	3.7401	3.13777	2.75638	2.40851	2.03334	1.73934	1.44769	0.841763	2.41163	1.88739	1.43763	1.1967	0.887144	0.533125	0.11665	-0.384615	1.8459	1.27859	0.933667	0.617516	0.343052	-0.0152935	-0.392148	-0.929985	0.956801	1.42199	1.68824	-0.329624	0.163654	0.469594	-0.796076	-0.358451	-0.0251207
V682	0.436273	0.824086	1.06692	1.19673	1.32065	-0.789177	-0.409926	-0.240915	-0.0655321	0.103677	-1.30395	-0.940381	-0.759481	-0.498173	-0.443143	3.63663	3.08463	2.76608	2.42558	2.0792	1.7695	1.45087	0.883329	2.41873	1.87668	1.44364	1.15602	0.844892	0.542905	0.197461	-0.417645	1.85926	1.34398	0.943659	0.602302	0.295644	0.0223217	-0.384396	-0.948657	0.970875	1.42106	1.70298	-0.346948	0.150622	0.469426	-0.81371	-0.368713	-0.0225177
V683	0.426282	0.821816	1.03529	1.18563	1.3304	-0.799009	-0.39081	-0.26421	-0.0984791	0.0922213	-1.32481	-0.934987	-0.785321	-0.49139	-0.455006	3.61294	3.10569	2.73642	2.37879	2.05105	1.7679	1.42035	0.872143	2.37115	1.87574	1.47639	1.17997	0.875571	0.521098	0.146051	-0.431019	1.846	1.34896	0.961854	0.659495	0.302006	-0.0362397	-0.444532	-0.920832	0.952676	1.40593	1.70912	-0.291493	0.149263	0.510873	-0.838961	-0.377039	-0.0420835
V684	0.404052	0.849269	1.01224	1.23603	1.32517	-0.796627	-0.435313	-0.264736	-0.0909364	0.104066	-1.29281	-0.941898	-0.728912	-0.51392	-0.474376	3.68972	3.1278	2.72675	2.38211	2.05992	1.7913	1.44765	0.837694	2.40383	1.81375	1.48993	1.1765	0.816626	0.553165	0.128074	-0.380681	1.88798	1.29512	0.998489	0.595169	0.268833	-0.00142438	-0.369679	-0.963192	0.999594	1.39442	1.73305	-0.327965	0.170259	0.503581	-0.818255	-0.348609	0.0242728
V685	0.439843	0.834868	1.05291	1.19634	1.34185	-0.822605	-0.45273	-0.209573	-0.0504496	0.0880612	-1.28573	-0.918337	-0.763327	-0.564427	-0.401019	3.67469	3.10982	2.73154	2.39992	2.04702	1.77899	1.44623	0.852336	2.39614	1.88883	1.41982	1.19441	0.859593	0.509522	0.130373	-0.398515	1.85166	1.31584	0.936435	0.608098	0.294385	-0.0447905	-0.393815	-0.942384	0.991256	1.44321	1.67276	-0.362574	0.16243	0.502983	-0.827422	-0.357122	0.00361488
V686	0.412364	0.82763	1.09519	1.21991	1.32404	-0.820146	-0.45513	-0.243377	-0.0316083	0.0936573	-1.32612	-0.930921	-0.740427	-0.538207	-0.471379	3.67442	3.15522	2.75968	2.37359	2.05759	1.77753	1.47628	0.869948	2.41933	1.85323	1.46261	1.20692	0.891344	0.504258	0.162518	-0.379168	1.83585	1.29664	0.911563	0.574327	0.253981	-0.0322345	-0.445179	-0.881786	1.01264	1.41898	1.69375	-0.346887	0.12626	0.445358	-0.862428	-0.350194	-0.054599
V687	0.465683	0.837424	1.02974	1.1744	1.28866	-0.821994	-0.423182	-0.271553	-0.0824531	0.0681853	-1.31077	-0.931491	-0.740258	-0.542301	-0.434352	3.69152	3.1241	2.7318	2.36375	2.07784	1.71965	1.48627	0.834911	2.39555	1.85375	1.47848	1.11906	0.844105	0.51659	0.163865	-0.385941	1.87945	1.30932	0.965204	0.617805	0.29911	-0.0199248	-0.40156	-0.934408	1.01137	1.41012	1.72749	-0.337007	0.158471	0.494744	-0.847965	-0.405374	-0.0559745
V688	0.442939	0.826592	1.06109	1.23671	1.3484	-0.835528	-0.45071	-0.260732	-0.0690247	0.103344	-1.30476	-0.951529	-0.739594	-0.497229	-0.481226	3.63097	3.13835	2.73341	2.40583	2.06749	1.78865	1.42854	0.883139	2.37879	1.86354	1.48878	1.13161	0.874781	0.537673	0.139784	-0.374777	1.88299	1.30142	0.915931	0.601938	0.2631	0.0132614	-0.423152	-0.913266	0.985111	1.40606	1.69004	-0.306352	0.123963	0.499127	-0.825909	-0.387307	0.00916932
V689	0.436413	0.791543	1.03707	1.22317	1.33894	-0.827515	-0.463676	-0.216432	-0.0556683	0.0684141	-1.29153	-0.931631	-0.703956	-0.523328	-0.461457	3.69191	3.06109	2.66331	2.42972	2.09468	1.75529	1.42279	0.895082	2.44871	1.8143	1.42935	1.12428	0.830563	0.520686	0.174472	-0.380624	1.82715	1.38083	0.993046	0.639588	0.321613	-0.0629925	-0.381366	-0.905644	0.965852	1.44677	1.72307	-0.331741	0.166554	0.46091	-0.822885	-0.385136	-0.0144168
V69	0.4183	0.80767	1.04711	1.20831	1.34594	-0.811401	-0.424604	-0.238288	-0.0413596	0.129757	-1.32255	-0.952524	-0.758042	-0.503315	-0.451964	3.66586	3.11891	2.72416	2.35493	2.13171	1.77488	1.48711	0.812582	2.37374	1.84457	1.49229	1.13765	0.83104	0.530149	0.160471	-0.423143	1.90911	1.31235	0.932342	0.616919	0.343975	-0.0145105	-0.41123	-0.908366	0.96793	1.43006	1.71735	-0.301484	0.167112	0.489704	-0.810606	-0.397087	-0.0517983
V690	0.446424	0.823437	1.01382	1.23507	1.30802	-0.812523	-0.451544	-0.24111	-0.0721329	0.133108	-1.29425	-0.952846	-0.751275	-0.537055	-0.436992	3.67845	3.04269	2.73403	2.39741	2.05967	1.81712	1.43455	0.861016	2.40374	1.9124	1.37036	1.17849	0.872581	0.529381	0.148931	-0.400392	1.90517	1.30538	0.894285	0.616497	0.294543	-0.00188931	-0.402688	-0.907348	0.961099	1.41197	1.72045	-0.308066	0.175313	0.467304	-0.843008	-0.397989	-0.0444226
V691	0.432691	0.819309	1.03919	1.16828	1.36396	-0.801672	-0.414266	-0.287406	-0.0671732	0.0853638	-1.31004	-0.976547	-0.760607	-0.568997	-0.39751	3.67379	3.08355	2.69888	2.38403	2.07443	1.78061	1.46416	0.866032	2.40618	1.93847	1.48793	1.18729	0.871507	0.530032	0.144794	-0.4105	1.8751	1.3644	0.940399	0.589305	0.323368	-0.0265091	-0.415255	-0.956077	0.994664	1.474	1.72093	-0.305752	0.187787	0.462893	-0.855656	-0.321681	-0.0587493
V692	0.448691	0.830853	1.06479	1.17197	1.3427	-0.80939	-0.395701	-0.2632	-0.0923471	0.057684	-1.28989	-0.93909	-0.771098	-0.517256	-0.441214	3.6869	3.08252	2.747	2.43207	2.07119	1.79297	1.46087	0.872499	2.4253	1.87411	1.39873	1.15857	0.855469	0.543613	0.166337	-0.399247	1.83845	1.313	0.921835	0.604946	0.302757	-0.00250481	-0.388111	-0.92721	0.990409	1.44546	1.71155	-0.314476	0.163387	0.473578	-0.824054	-0.374567	-0.0153231
V693	0.412761	0.854987	1.04693	1.22361	1.35791	-0.818924	-0.434984	-0.248011	-0.0312539	0.0819064	-1.3142	-0.929527	-0.750761	-0.537163	-0.416419	3.75008	3.07199	2.77739	2.35989	2.06663	1.73033	1.46054	0.85829	2.40742	1.8536	1.44984	1.16412	0.88528	0.528284	0.206834	-0.390591	1.86968	1.34228	0.961714	0.637754	0.329894	-0.020123	-0.360279	-0.925723	1.0088	1.42851	1.69087	-0.369752	0.156892	0.478682	-0.862956	-0.342901	-0.02554
V694	0.463139	0.804769	1.04464	1.21673	1.32987	-0.806159	-0.424744	-0.236799	-0.0965789	0.10407	-1.28912	-0.947769	-0.716554	-0.50691	-0.437734	3.70202	3.16558	2.68941	2.42751	2.0571	1.78698	1.47026	0.842712	2.44441	1.84658	1.54544	1.1396	0.838458	0.516696	0.149512	-0.380941	1.88854	1.31111	0.954102	0.621131	0.308718	0.0160548	-0.420645	-0.92589	1.0277	1.43176	1.72077	-0.322206	0.146296	0.485565	-0.792225	-0.397684	-0.0567065
V695	0.435255	0.826607	1.05998	1.19762	1.34103	-0.845662	-0.40714	-0.268135	-0.0383071	0.0647822	-1.28709	-0.948758	-0.748956	-0.531721	-0.456132	3.71016	3.12176	2.73817	2.39463	2.12597	1.76993	1.45529	0.844588	2.39659	1.86116	1.55204	1.15702	0.820239	0.53578	0.182508	-0.37939	1.84779	1.32021	0.972762	0.609582	0.304958	0.00667423	-0.439591	-0.926974	0.992514	1.44868	1.68784	-0.289929	0.163631	0.466064	-0.83791	-0.341263	-0.0345958
V696	0.447253	0.802911	1.00689	1.23075	1.34909	-0.790292	-0.41514	-0.269345	-0.0550189	0.0788127	-1.32515	-0.983537	-0.72822	-0.539269	-0.441691	3.69916	3.15397	2.72126	2.42236	2.04773	1.74723	1.4526	0.884755	2.40561	1.81409	1.46692	1.1724	0.8582	0.519088	0.183154	-0.392781	1.86607	1.32264	0.978026	0.567688	0.346641	0.0105915	-0.412718	-0.885755	0.993725	1.39349	1.72807	-0.304933	0.148042	0.482641	-0.84354	-0.353991	-0.0557242
V697	0.425713	0.820595	1.06148	1.21047	1.36111	-0.841489	-0.389148	-0.239185	-0.0807783	0.140194	-1.28959	-0.959133	-0.757323	-0.530756	-0.420738	3.69777	3.13807	2.76602	2.3835	2.11121	1.77173	1.48665	0.889223	2.46081	1.82376	1.48379	1.16689	0.88119	0.538484	0.163876	-0.411398	1.89348	1.33724	0.955291	0.603744	0.293432	-0.0677564	-0.401771	-0.926647	0.992519	1.39378	1.73379	-0.332564	0.155424	0.501469	-0.849953	-0.354122	-0.0774836
V698	0.468208	0.83505	1.08449	1.19184	1.35635	-0.807041	-0.464404	-0.215541	-0.0601095	0.0296903	-1.30607	-0.913577	-0.780922	-0.536404	-0.445469	3.67311	3.13312	2.74696	2.35749	2.07317	1.72281	1.44412	0.832177	2.39056	1.84812	1.46903	1.18189	0.821564	0.526717	0.144016	-0.412628	1.92248	1.34835	0.903764	0.638801	0.290294	-0.0386576	-0.444571	-0.863192	0.996706	1.41205	1.69536	-0.281023	0.157496	0.483289	-0.823526	-0.383158	-0.00219341
V699	0.414617	0.803914	1.02097	1.18452	1.31695	-0.807019	-0.435548	-0.213842	-0.0310019	0.0914984	-1.32209	-0.935894	-0.733801	-0.499162	-0.420711	3.70422	3.10374	2.71756	2.38154	2.07953	1.77133	1.49401	0.869672	2.4249	1.82657	1.51733	1.18317	0.837527	0.494519	0.11534	-0.393675	1.89259	1.27351	0.936225	0.638976	0.335927	-0.0356816	-0.397081	-0.912386	0.986353	1.35359	1.72161	-0.295222	0.146652	0.460195	-0.846516	-0.386441	-0.0370326
V7	0.441891	0.83464	1.07893	1.22974	1.37714	-0.814998	-0.431654	-0.243826	-0.0737386	0.10301	-1.31886	-0.912092	-0.730284	-0.52635	-0.473479	3.5992	3.09067	2.72169	2.41543	2.11065	1.73565	1.41491	0.885297	2.46207	1.88251	1.43412	1.16582	0.877153	0.526048	0.1357	-0.405294	1.95683	1.31077	0.955139	0.623595	0.277541	0.00330532	-0.436243	-0.944672	1.02667	1.41467	1.6922	-0.310294	0.151757	0.482643	-0.805147	-0.354945	-0.0334621
V70	0.441983	0.795617	1.04474	1.21425	1.34483	-0.815861	-0.422731	-0.281426	-0.0744841	0.0952407	-1.30196	-0.98957	-0.737835	-0.550098	-0.444212	3.64761	3.10524	2.72755	2.38281	2.10523	1.7829	1.42199	0.802673	2.38372	1.88639	1.46662	1.14214	0.817944	0.512696	0.129099	-0.3914	1.90086	1.3077	0.939473	0.667505	0.271163	-0.0273478	-0.403699	-0.915391	0.993149	1.42185	1.70564	-0.321117	0.148102	0.450806	-0.795775	-0.369227	-0.0386853
V700	0.438191	0.840213	1.05523	1.21985	1.3353	-0.808982	-0.416847	-0.246212	-0.0500605	0.135247	-1.29896	-0.959375	-0.779916	-0.542332	-0.404399	3.67667	3.0726	2.75366	2.40225	2.08945	1.70912	1.46722	0.879343	2.43565	1.86089	1.47919	1.14715	0.880715	0.495574	0.103691	-0.394294	1.83807	1.30278	0.940603	0.584564	0.343712	-0.0185109	-0.416867	-0.973868	1.00312	1.38719	1.70805	-0.321002	0.133009	0.483166	-0.80318	-0.389683	-0.0312875
V701	0.442889	0.866607	1.03066	1.23033	1.31832	-0.796415	-0.401254	-0.231813	-0.0712233	0.106273	-1.32458	-0.899523	-0.778843	-0.510962	-0.457983	3.59439	3.12489	2.76573	2.40737	2.05695	1.76014	1.47757	0.842939	2.44444	1.89993	1.4774	1.14227	0.86768	0.584076	0.105442	-0.402672	1.86915	1.3396	0.906723	0.618893	0.292018	0.0131512	-0.413386	-0.882535	0.98558	1.40965	1.72331	-0.319676	0.159377	0.49563	-0.854381	-0.347152	-0.0336265
V702	0.436664	0.824842	1.05768	1.23064	1.33392	-0.794797	-0.443069	-0.215521	-0.0719871	0.0717754	-1.32668	-0.947341	-0.747472	-0.489298	-0.478593	3.69068	3.11346	2.70232	2.40083	2.10523	1.77425	1.44698	0.886842	2.3606	1.89284	1.46275	1.23133	0.879623	0.527608	0.140293	-0.377851	1.84041	1.29474	0.936168	0.595284	0.279811	-0.0267034	-0.394056	-0.974453	0.981273	1.4254	1.73977	-0.357239	0.14715	0.53436	-0.780054	-0.374806	-0.0480951
V703	0.426197	0.80351	1.03129	1.19583	1.31864	-0.823987	-0.460294	-0.246109	-0.0725244	0.0953044	-1.29913	-0.931125	-0.757534	-0.518668	-0.442327	3.69441	3.0938	2.73074	2.38813	2.01213	1.7786	1.43863	0.86397	2.35158	1.84643	1.47611	1.1781	0.80452	0.509742	0.185784	-0.421979	1.87312	1.32819	0.891847	0.627051	0.325521	-0.0261865	-0.422164	-0.908314	0.959607	1.42167	1.71933	-0.310257	0.134883	0.473944	-0.82105	-0.378162	-0.0261339
V704	0.457226	0.818	1.02784	1.19725	1.32328	-0.792648	-0.437159	-0.233033	-0.0640064	0.122404	-1.25395	-0.976523	-0.73221	-0.486668	-0.422448	3.66166	3.08227	2.74513	2.36841	2.06901	1.7634	1.42662	0.8761	2.39645	1.90952	1.45485	1.17503	0.861848	0.55485	0.111632	-0.396182	1.87654	1.30012	0.908851	0.534822	0.320039	-0.0686659	-0.390861	-0.892173	1.00526	1.41787	1.74898	-0.306785	0.152537	0.47837	-0.815874	-0.372675	-0.0763492
V705	0.434652	0.807487	1.0297	1.25146	1.3206	-0.803463	-0.444503	-0.237425	-0.0771037	0.108097	-1.31123	-0.932813	-0.742092	-0.517618	-0.443081	3.68046	3.10524	2.75816	2.36878	2.08215	1.77275	1.45364	0.859921	2.42999	1.84233	1.45827	1.15432	0.910322	0.502908	0.128972	-0.362587	1.85977	1.35014	0.979029	0.609291	0.238268	-0.0200406	-0.41972	-0.902271	0.977769	1.4309	1.73991	-0.313014	0.129358	0.493554	-0.797299	-0.353068	-0.0090203
V706	0.456789	0.797718	1.01877	1.20937	1.31002	-0.806486	-0.428849	-0.222479	-0.0737364	0.117346	-1.34103	-0.914495	-0.770477	-0.514489	-0.473599	3.67981	3.09892	2.69964	2.38795	2.06864	1.731	1.47829	0.839652	2.37919	1.84107	1.48767	1.18917	0.831668	0.54488	0.17821	-0.390729	1.86364	1.3396	0.946819	0.619783	0.343672	-0.0140061	-0.430282	-0.89831	0.949986	1.44804	1.63332	-0.293646	0.168024	0.483073	-0.814639	-0.325836	-0.0264942
V707	0.460027	0.815033	1.04742	1.19994	1.34869	-0.803038	-0.373027	-0.223465	-0.0788412	0.0659921	-1.2857	-0.954851	-0.781358	-0.529452	-0.467953	3.68795	3.13377	2.73537	2.36422	2.08059	1.77592	1.4476	0.843291	2.43005	1.86579	1.5009	1.19021	0.822192	0.511431	0.121693	-0.378019	1.90627	1.30152	0.95496	0.617532	0.303604	-0.0183991	-0.418793	-0.88839	0.985221	1.45719	1.72892	-0.299622	0.151836	0.483922	-0.775019	-0.368669	-0.0660564
V708	0.462648	0.815677	1.03853	1.20595	1.3364	-0.802535	-0.403363	-0.232579	-0.0756414	0.120847	-1.29383	-0.952561	-0.753491	-0.49707	-0.423349	3.65524	3.16144	2.77895	2.41495	2.09858	1.75883	1.4854	0.847895	2.41838	1.853	1.49688	1.15988	0.821919	0.495045	0.181412	-0.429225	1.8445	1.28877	0.892465	0.602721	0.313368	0.0271895	-0.403007	-0.934902	0.979645	1.43485	1.66744	-0.318752	0.124495	0.477848	-0.807341	-0.414873	-0.0376362
V709	0.446585	0.82365	1.04069	1.19936	1.30717	-0.806149	-0.421536	-0.265261	-0.0499717	0.0790367	-1.34129	-0.91927	-0.774461	-0.543458	-0.454515	3.6994	3.10305	2.6615	2.40388	2.04804	1.74084	1.47214	0.866339	2.39273	1.86834	1.50055	1.13305	0.818717	0.527308	0.15029	-0.413366	1.84963	1.32684	0.912536	0.58119	0.286115	0.0257777	-0.391024	-0.927431	0.987475	1.34571	1.70102	-0.312016	0.143518	0.464597	-0.830184	-0.350256	-0.00405409
V71	0.454315	0.862758	1.06114	1.21266	1.3566	-0.821053	-0.4356	-0.241179	-0.0849359	0.124181	-1.29546	-0.94974	-0.738061	-0.536972	-0.433677	3.66941	3.09817	2.67685	2.34754	2.08136	1.75457	1.44683	0.845748	2.41427	1.84107	1.4895	1.16632	0.845505	0.515529	0.206933	-0.428664	1.82511	1.30392	0.916128	0.634358	0.276579	0.0349847	-0.431648	-0.94025	1.00437	1.42624	1.70435	-0.311199	0.175782	0.47094	-0.823563	-0.3753	-0.0336405
V710	0.439929	0.838287	1.06443	1.18048	1.31919	-0.821341	-0.386787	-0.236288	-0.0852834	0.116334	-1.30774	-0.917508	-0.733576	-0.485036	-0.411956	3.67472	3.09486	2.7393	2.35357	2.09539	1.76281	1.44387	0.832339	2.43624	1.87912	1.49004	1.17582	0.844695	0.564977	0.125162	-0.376932	1.86597	1.31886	0.961558	0.598221	0.29601	-0.00152281	-0.43102	-0.889011	1.02	1.43233	1.7367	-0.294465	0.16276	0.456991	-0.788421	-0.394476	-0.0531159
V711	0.444464	0.804127	1.07639	1.22785	1.3468	-0.816774	-0.41077	-0.261574	-0.0704232	0.100744	-1.32804	-0.945239	-0.748638	-0.551362	-0.444489	3.69998	3.1287	2.69854	2.42005	2.0348	1.76663	1.47849	0.850245	2.4189	1.84108	1.46132	1.15724	0.86181	0.555266	0.12083	-0.381705	1.88783	1.3393	0.987254	0.580923	0.324858	0.00540166	-0.404938	-0.913202	0.993586	1.42348	1.71051	-0.335997	0.128666	0.480755	-0.847507	-0.363555	0.00710516
V712	0.433212	0.824343	1.01033	1.19539	1.34184	-0.822499	-0.443184	-0.235545	-0.0652852	0.0967677	-1.34866	-0.955168	-0.772826	-0.529283	-0.4894	3.5596	3.12573	2.73476	2.39742	2.09192	1.77431	1.43386	0.863794	2.38872	1.90732	1.45205	1.18003	0.792471	0.500743	0.151626	-0.403376	1.87787	1.31859	0.928212	0.587656	0.333445	-0.0212683	-0.424197	-0.938222	0.979517	1.44306	1.6732	-0.338896	0.181647	0.491852	-0.80685	-0.398338	-0.067127
V713	0.479496	0.87261	1.0468	1.17943	1.36863	-0.776243	-0.426036	-0.280854	-0.0727642	0.113003	-1.34492	-0.905716	-0.747382	-0.544946	-0.435064	3.68328	3.0791	2.74762	2.42586	2.07664	1.744	1.43061	0.891132	2.36364	1.83958	1.47163	1.15624	0.842975	0.51482	0.171939	-0.359561	1.80654	1.36413	0.910689	0.60053	0.291818	-0.0415353	-0.388324	-0.917892	0.985767	1.44745	1.71387	-0.326412	0.148291	0.475908	-0.822323	-0.369196	-0.0113323
V714	0.436198	0.836456	1.04932	1.19097	1.33423	-0.827995	-0.404179	-0.263178	-0.0597621	0.0932843	-1.33662	-0.918525	-0.772207	-0.589014	-0.38535	3.69404	3.05729	2.74394	2.42326	2.04199	1.77274	1.46337	0.866458	2.41769	1.85617	1.45713	1.21439	0.837644	0.488719	0.123353	-0.411008	1.86525	1.30626	0.936179	0.61479	0.338764	-0.00483935	-0.394072	-0.891538	0.984501	1.42116	1.70971	-0.330472	0.129654	0.44743	-0.78838	-0.333801	-0.00865479
V715	0.460229	0.841351	1.02869	1.21814	1.35225	-0.806441	-0.451591	-0.234525	-0.0781042	0.102345	-1.27892	-0.923427	-0.75066	-0.484534	-0.448477	3.67803	3.11065	2.76248	2.42452	2.08556	1.7481	1.40617	0.910182	2.4142	1.85098	1.49715	1.15849	0.805354	0.546722	0.140885	-0.389505	1.88066	1.3112	0.958545	0.612549	0.309657	-0.0529265	-0.425901	-0.877311	0.98626	1.43628	1.71856	-0.319068	0.139837	0.458499	-0.794293	-0.335064	-0.0158408
V716	0.427043	0.856125	1.01756	1.24431	1.35006	-0.823681	-0.426124	-0.243316	-0.0903021	0.0807908	-1.31742	-0.919496	-0.767981	-0.498916	-0.438525	3.65518	3.09029	2.78237	2.39656	2.02226	1.82694	1.46283	0.863451	2.34412	1.84566	1.45764	1.15369	0.854189	0.483148	0.141027	-0.386919	1.82506	1.28354	0.87104	0.635069	0.30599	0.00828815	-0.428123	-0.985414	0.981681	1.41279	1.66365	-0.320248	0.128486	0.45957	-0.821976	-0.378316	-0.0299584
V717	0.451921	0.815648	1.03927	1.18557	1.33294	-0.81763	-0.436486	-0.20365	-0.0627037	0.0834939	-1.2941	-0.928175	-0.742225	-0.523525	-0.447128	3.662	3.12033	2.68289	2.37218	2.07291	1.76223	1.48092	0.899509	2.3899	1.86639	1.47009	1.14395	0.873933	0.543512	0.124374	-0.407832	1.88714	1.33496	0.931719	0.613415	0.307736	-0.0639334	-0.414596	-0.928397	0.957627	1.42368	1.68482	-0.330595	0.150962	0.473646	-0.836749	-0.350001	-0.0407755
V718	0.416455	0.812599	1.04691	1.19765	1.34243	-0.783838	-0.406632	-0.223916	-0.0727557	0.0907796	-1.31926	-0.973059	-0.753171	-0.556446	-0.404694	3.7163	3.12847	2.66583	2.35883	2.0748	1.73266	1.47291	0.854656	2.4411	1.83162	1.48416	1.10861	0.860215	0.55042	0.136335	-0.419579	1.86857	1.27043	0.952559	0.632793	0.322171	-0.00588479	-0.369373	-0.93579	0.97442	1.41118	1.71718	-0.318053	0.154527	0.461621	-0.807686	-0.383803	-0.0509547
V719	0.432947	0.808368	1.04365	1.23226	1.33044	-0.837635	-0.453844	-0.213376	-0.0299592	0.120592	-1.32114	-0.928574	-0.744175	-0.557579	-0.416705	3.67539	3.07535	2.75155	2.37291	2.04676	1.77072	1.41655	0.893588	2.41905	1.8315	1.43016	1.16308	0.900688	0.517458	0.117662	-0.3705	1.91986	1.33342	0.909249	0.642195	0.320307	-0.00650702	-0.357981	-0.910579	0.96869	1.44145	1.69921	-0.345774	0.167976	0.497906	-0.81593	-0.400509	-0.0188793
V72	0.456363	0.808339	1.05027	1.21966	1.28644	-0.821257	-0.407251	-0.218236	-0.066892	0.115537	-1.29729	-0.880659	-0.740739	-0.487061	-0.461375	3.68813	3.09594	2.69435	2.36309	2.09618	1.76639	1.46213	0.855257	2.41118	1.79169	1.4349	1.10722	0.807844	0.518005	0.12933	-0.39102	1.8493	1.35837	0.96488	0.619491	0.264839	-0.0036647	-0.396416	-0.897086	0.963021	1.40473	1.68919	-0.303621	0.131026	0.502001	-0.845544	-0.358378	-0.0324959
V720	0.423941	0.805553	1.03611	1.25882	1.35292	-0.840331	-0.433682	-0.248767	-0.0389088	0.0927987	-1.31866	-0.942993	-0.74916	-0.501375	-0.444262	3.71241	3.1194	2.69752	2.37944	2.07362	1.75818	1.4932	0.866331	2.35609	1.89276	1.4597	1.18517	0.859294	0.563895	0.187609	-0.391601	1.86213	1.26919	0.906738	0.641005	0.34942	0.00383687	-0.384194	-0.886932	0.98847	1.40027	1.71376	-0.312771	0.129467	0.441642	-0.836904	-0.372417	-0.034644
V721	0.46781	0.850578	1.04463	1.18189	1.3504	-0.823257	-0.480857	-0.206686	-0.0418099	0.0969804	-1.29036	-0.92163	-0.755229	-0.527587	-0.45	3.67022	3.10901	2.71984	2.35434	2.09846	1.74898	1.46196	0.830591	2.41331	1.89695	1.46944	1.1435	0.838955	0.569061	0.177536	-0.401425	1.86373	1.3286	0.934053	0.618383	0.339206	0.000221146	-0.437796	-0.929614	0.963183	1.42551	1.71025	-0.318346	0.14463	0.484111	-0.841685	-0.353212	-0.0302108
V722	0.445221	0.796835	1.03678	1.19941	1.35054	-0.757408	-0.375378	-0.265979	-0.0899865	0.0607423	-1.31688	-0.94641	-0.753773	-0.518811	-0.443342	3.6883	3.18129	2.7406	2.44519	2.12325	1.77151	1.47046	0.878192	2.40984	1.84698	1.43666	1.18256	0.814705	0.554559	0.128023	-0.394595	1.90435	1.29689	0.925144	0.635696	0.334842	0.0272228	-0.384632	-0.895778	1.01251	1.40491	1.71069	-0.331293	0.191106	0.494356	-0.831564	-0.339431	-0.0214033
V723	0.423107	0.808917	1.03116	1.20999	1.33304	-0.843526	-0.449093	-0.218346	-0.0637623	0.113829	-1.28804	-0.947622	-0.786399	-0.52359	-0.454512	3.68228	3.13525	2.6862	2.40522	2.08127	1.73375	1.46548	0.88598	2.44443	1.86329	1.47317	1.15089	0.819745	0.489021	0.171897	-0.377674	1.84495	1.2971	0.955602	0.627977	0.32314	-0.0171589	-0.388083	-0.89721	0.935135	1.43447	1.67558	-0.32118	0.166365	0.460613	-0.833111	-0.356858	-0.0680027
V724	0.417492	0.820334	1.05663	1.18726	1.29149	-0.825051	-0.450999	-0.261207	-0.0608255	0.0966935	-1.31389	-0.955576	-0.804493	-0.507325	-0.444933	3.67093	3.08727	2.74232	2.36045	2.06349	1.75533	1.44201	0.866763	2.37751	1.84263	1.48315	1.17283	0.907718	0.544811	0.165052	-0.388277	1.84862	1.29898	0.903462	0.599032	0.283657	-0.0191672	-0.39811	-0.895472	0.978589	1.43372	1.69204	-0.314073	0.150704	0.462386	-0.813891	-0.373779	-0.0421461
V725	0.460836	0.832365	1.02367	1.16766	1.3296	-0.796536	-0.439102	-0.262394	-0.0483221	0.106205	-1.30684	-0.965778	-0.72769	-0.547083	-0.46017	3.6697	3.08627	2.69963	2.3925	2.10493	1.78477	1.44303	0.845159	2.38309	1.82141	1.45083	1.1435	0.893837	0.519349	0.0958661	-0.375649	1.85805	1.33901	0.948359	0.600147	0.325251	0.000248518	-0.401581	-0.934901	0.989667	1.42145	1.67422	-0.268741	0.112893	0.440576	-0.862501	-0.330508	-0.0495816
V726	0.428936	0.825733	1.05112	1.2246	1.32018	-0.823774	-0.415286	-0.221756	-0.0311721	0.117579	-1.30849	-0.949427	-0.765185	-0.568601	-0.483737	3.63635	3.17276	2.75257	2.39209	2.11806	1.74577	1.45636	0.886205	2.37262	1.84029	1.49695	1.19177	0.8638	0.497822	0.153577	-0.372697	1.86495	1.31537	0.865498	0.676584	0.304233	-0.03935	-0.41968	-0.933356	0.994202	1.40719	1.68352	-0.316083	0.109548	0.475303	-0.819413	-0.351232	-0.0331281
V727	0.430128	0.839937	1.03465	1.17627	1.33856	-0.809964	-0.374981	-0.21403	-0.113258	0.126366	-1.318	-0.947495	-0.787629	-0.50714	-0.458697	3.73785	3.1537	2.71541	2.36632	2.06614	1.77628	1.45953	0.875629	2.41694	1.84135	1.45517	1.15008	0.837941	0.497338	0.151291	-0.405254	1.90798	1.31881	0.905568	0.641549	0.323984	-0.0194768	-0.398802	-0.904165	0.970134	1.41526	1.74255	-0.337192	0.139985	0.483622	-0.8338	-0.34989	-0.0384163
V728	0.41356	0.800168	1.0854	1.21614	1.35405	-0.824444	-0.446278	-0.206465	-0.0586497	0.0856683	-1.32559	-0.963743	-0.744563	-0.551009	-0.48371	3.70639	3.09977	2.67419	2.40546	2.11499	1.78435	1.43235	0.882846	2.39733	1.87868	1.44961	1.18257	0.796331	0.512951	0.136882	-0.386979	1.92438	1.37658	0.888951	0.600727	0.325352	-0.0209051	-0.423325	-0.857694	1.00656	1.4675	1.70985	-0.297219	0.133567	0.461531	-0.813002	-0.347202	-0.0337861
V729	0.417706	0.807667	1.0513	1.18456	1.34936	-0.791617	-0.427505	-0.208187	-0.0894043	0.100018	-1.28628	-0.927897	-0.767471	-0.566513	-0.416932	3.63765	3.06277	2.70002	2.37252	2.0682	1.76424	1.49075	0.87337	2.43859	1.86646	1.47749	1.13745	0.837627	0.542857	0.100914	-0.389048	1.92531	1.33928	0.906978	0.541101	0.322277	-0.00791414	-0.410526	-0.924675	0.950177	1.44694	1.69645	-0.327379	0.160702	0.488393	-0.80372	-0.349147	-0.0562552
V73	0.442233	0.835593	1.06183	1.22953	1.3286	-0.807156	-0.397936	-0.252479	-0.0466474	0.0822011	-1.2764	-0.89636	-0.74134	-0.524997	-0.415699	3.65289	3.14157	2.72577	2.4045	2.08243	1.7383	1.48837	0.846348	2.36087	1.841	1.45899	1.17675	0.841187	0.572897	0.121194	-0.393875	1.88797	1.31283	0.936507	0.581075	0.318075	-0.0765605	-0.413042	-0.918795	1.01051	1.4345	1.73304	-0.332785	0.139188	0.495472	-0.776618	-0.354212	-0.0341407
V730	0.438003	0.758703	1.09128	1.24887	1.36018	-0.797403	-0.431567	-0.239805	-0.0373823	0.0855156	-1.29618	-0.931497	-0.774126	-0.523332	-0.446753	3.64548	3.05246	2.74141	2.38105	2.01561	1.80078	1.51155	0.863895	2.37031	1.86057	1.48871	1.19755	0.850863	0.557762	0.139132	-0.382821	1.89198	1.36654	0.957836	0.625302	0.257372	-0.0188635	-0.395249	-0.919847	0.964865	1.42801	1.63645	-0.244641	0.139997	0.479438	-0.782021	-0.356037	-0.0212795
V731	0.440109	0.825063	1.04697	1.2461	1.3489	-0.829691	-0.431158	-0.278448	-0.0733282	0.0925855	-1.32155	-0.9795	-0.76061	-0.533655	-0.453066	3.70437	3.09155	2.71065	2.36095	2.13462	1.79239	1.44282	0.858709	2.38892	1.86137	1.45317	1.1832	0.830573	0.504796	0.115678	-0.396739	1.83392	1.28431	0.968726	0.599814	0.286805	-0.000425142	-0.403282	-0.920766	0.96901	1.42215	1.73397	-0.270667	0.166712	0.474948	-0.808846	-0.364738	-0.0294369
V732	0.451025	0.798306	1.06035	1.21922	1.346	-0.833307	-0.420229	-0.270272	-0.0530484	0.113616	-1.25918	-0.941367	-0.734603	-0.54728	-0.459728	3.68477	3.10745	2.80063	2.37324	2.05143	1.72569	1.45788	0.834462	2.46753	1.88309	1.47382	1.1573	0.879837	0.569578	0.138347	-0.431169	1.83603	1.31328	0.896554	0.635342	0.342379	-0.0160236	-0.389458	-0.973709	1.01997	1.46163	1.70508	-0.266702	0.13322	0.489895	-0.854986	-0.3376	-0.00772705
V733	0.431178	0.822659	1.00806	1.18221	1.33385	-0.830016	-0.436452	-0.232009	-0.0199683	0.102977	-1.28884	-0.928628	-0.78146	-0.519843	-0.460118	3.68643	3.10755	2.70773	2.41582	2.08728	1.73367	1.44665	0.882253	2.41639	1.84684	1.49709	1.16329	0.916331	0.513549	0.194667	-0.39066	1.88441	1.27265	0.969843	0.597729	0.268256	0.0188464	-0.453037	-0.945046	0.99134	1.44861	1.65285	-0.304506	0.149841	0.462114	-0.811631	-0.329205	-0.0257391
V734	0.430561	0.822193	1.04251	1.17129	1.35392	-0.81794	-0.436568	-0.245491	-0.0298124	0.119403	-1.31489	-0.932885	-0.747689	-0.546174	-0.480508	3.5991	3.12515	2.71072	2.4128	2.1079	1.74304	1.47043	0.883611	2.39893	1.81211	1.45887	1.16454	0.890257	0.514391	0.200288	-0.421739	1.86352	1.29855	0.963346	0.629342	0.30954	0.0146449	-0.410563	-0.912876	0.996236	1.37384	1.68689	-0.33967	0.162047	0.508376	-0.803317	-0.338242	-0.0549055
V735	0.433771	0.835947	1.05777	1.19842	1.35159	-0.840889	-0.426092	-0.214308	-0.0649419	0.138694	-1.28786	-0.925864	-0.742453	-0.502173	-0.443025	3.70994	3.10171	2.75585	2.40081	2.10377	1.75853	1.40544	0.837348	2.43608	1.88249	1.47652	1.20468	0.872505	0.560044	0.147518	-0.407936	1.83902	1.34387	0.940827	0.602136	0.299863	-0.022479	-0.391381	-0.941551	1.00169	1.4336	1.71327	-0.272632	0.142445	0.492185	-0.813229	-0.36539	-0.0263252
V736	0.40205	0.810897	1.00476	1.22395	1.33366	-0.837228	-0.403538	-0.245036	-0.0317209	0.113587	-1.32497	-0.952325	-0.791051	-0.543173	-0.423959	3.66883	3.08009	2.71	2.38155	2.07184	1.74017	1.44838	0.85429	2.40523	1.85898	1.48738	1.1822	0.816725	0.527816	0.124478	-0.370247	1.89891	1.32802	0.948366	0.63671	0.316332	-0.0196573	-0.43712	-0.92851	0.940751	1.46431	1.74284	-0.351126	0.10567	0.516604	-0.803173	-0.347378	0.00958892
V737	0.438363	0.775277	1.03007	1.21312	1.33933	-0.786969	-0.438243	-0.246244	-0.0356114	0.121988	-1.30896	-0.964996	-0.75318	-0.522832	-0.468265	3.70174	3.05933	2.75738	2.3739	2.12	1.7596	1.43415	0.855552	2.41849	1.89306	1.48333	1.18664	0.8641	0.570623	0.13563	-0.407379	1.89497	1.33682	0.966623	0.585947	0.321499	0.0127487	-0.389155	-0.920087	0.98512	1.41385	1.69415	-0.309705	0.160776	0.464319	-0.793256	-0.391247	-0.00951726
V738	0.434589	0.843333	1.04711	1.23119	1.32325	-0.797809	-0.428325	-0.231426	-0.0617586	0.0941433	-1.32978	-0.920792	-0.74346	-0.527949	-0.461988	3.64498	3.10446	2.76731	2.36868	2.05879	1.75483	1.4734	0.90676	2.34597	1.84156	1.44712	1.16043	0.807709	0.530987	0.152587	-0.416107	1.8782	1.34193	0.933459	0.595805	0.298727	-0.0461186	-0.398206	-0.925061	0.990651	1.43516	1.73636	-0.315996	0.165071	0.482826	-0.797401	-0.395644	-0.0259296
V739	0.452363	0.830032	1.04331	1.18585	1.3653	-0.818739	-0.414344	-0.221547	-0.0758136	0.101548	-1.31301	-0.946633	-0.753853	-0.501887	-0.448624	3.68201	3.03927	2.70915	2.36663	2.04523	1.75197	1.44343	0.847666	2.38707	1.88941	1.5042	1.16374	0.865901	0.527313	0.171045	-0.364955	1.89078	1.32554	0.953728	0.581988	0.279723	-0.0584549	-0.434521	-0.940565	0.984335	1.43192	1.70122	-0.316711	0.156094	0.506	-0.78867	-0.335854	-0.0343085
V74	0.451301	0.815906	1.04778	1.20427	1.31428	-0.814577	-0.427095	-0.250831	-0.109363	0.125056	-1.29248	-0.94621	-0.729968	-0.492002	-0.456471	3.61887	3.11184	2.70952	2.38011	2.03714	1.75499	1.48311	0.856101	2.40239	1.828	1.51807	1.15983	0.846563	0.583	0.156872	-0.378316	1.84589	1.26504	0.994026	0.607459	0.318608	-0.0379778	-0.39322	-0.894418	0.95944	1.42604	1.74957	-0.330284	0.154595	0.496939	-0.763313	-0.357891	-0.00211851
V740	0.434756	0.799389	1.04587	1.18222	1.35939	-0.80517	-0.424744	-0.249704	-0.0244117	0.0926201	-1.29398	-0.886689	-0.736016	-0.532781	-0.41953	3.6507	3.09638	2.74836	2.38267	2.079	1.81866	1.45372	0.854658	2.38391	1.83755	1.45438	1.18767	0.839393	0.524492	0.16843	-0.391095	1.85382	1.34435	0.913623	0.553715	0.320648	-0.042121	-0.41489	-0.902822	1.00694	1.44144	1.69997	-0.293626	0.137977	0.487498	-0.796707	-0.375247	-0.0137246
V741	0.427413	0.791519	1.0491	1.18649	1.33693	-0.837462	-0.410199	-0.224819	-0.0667888	0.130722	-1.28262	-0.945886	-0.757223	-0.505215	-0.495528	3.70593	3.07804	2.7634	2.39945	2.0841	1.7788	1.45051	0.892232	2.38017	1.8683	1.46216	1.14904	0.822021	0.499255	0.120734	-0.407427	1.86852	1.32384	0.90535	0.584751	0.317898	-0.0327141	-0.420187	-0.88787	1.00309	1.46565	1.7435	-0.302629	0.163613	0.490267	-0.80114	-0.362305	0.0207073
V742	0.450389	0.804882	1.03898	1.18295	1.31666	-0.822899	-0.411421	-0.251235	-0.0435608	0.105456	-1.29784	-0.937271	-0.747633	-0.57681	-0.416379	3.63594	3.14419	2.73936	2.39281	2.09782	1.76713	1.48918	0.855102	2.40844	1.87507	1.48082	1.11631	0.866972	0.50756	0.157742	-0.407213	1.88752	1.30724	0.9209	0.58892	0.352415	-0.0198446	-0.456598	-0.845859	0.989694	1.42049	1.71492	-0.346795	0.142481	0.426182	-0.795128	-0.326793	-0.0367105
V743	0.447936	0.819495	1.07891	1.21831	1.31722	-0.817887	-0.444388	-0.241333	-0.0469852	0.088378	-1.2997	-0.948192	-0.732063	-0.504762	-0.460535	3.716	3.08287	2.6781	2.4141	2.09392	1.77352	1.47836	0.820577	2.39558	1.82806	1.43425	1.12464	0.85208	0.530248	0.158235	-0.42633	1.85662	1.32588	0.916463	0.603264	0.305586	0.0131978	-0.404388	-0.92019	1.01263	1.40336	1.72073	-0.32432	0.160985	0.50203	-0.812339	-0.344469	-0.0379627
V744	0.414298	0.819183	1.05134	1.19456	1.3641	-0.817864	-0.441547	-0.247062	-0.0960815	0.118621	-1.29705	-0.917764	-0.739038	-0.538066	-0.402486	3.68778	3.12524	2.69864	2.35234	2.1046	1.75971	1.45746	0.871885	2.42616	1.82565	1.47703	1.1415	0.81144	0.535748	0.138887	-0.410299	1.9174	1.28888	0.970442	0.636227	0.313682	-0.00528796	-0.421197	-0.928833	0.991389	1.42704	1.74314	-0.295019	0.143722	0.490294	-0.808332	-0.352633	-0.0287057
V745	0.444399	0.848193	1.02553	1.22017	1.33192	-0.812782	-0.43156	-0.193931	-0.0921358	0.127389	-1.29625	-0.951126	-0.757601	-0.533451	-0.488703	3.63046	3.1091	2.72424	2.37543	2.10136	1.75061	1.46658	0.883662	2.42998	1.82447	1.45832	1.14317	0.865474	0.527318	0.167596	-0.423527	1.85093	1.36447	0.931152	0.589564	0.289338	-0.0267738	-0.380282	-0.896198	0.947399	1.40695	1.72682	-0.310546	0.163037	0.508174	-0.845801	-0.379432	-0.0430392
V746	0.421457	0.823427	1.05954	1.16397	1.30761	-0.829413	-0.433871	-0.255223	-0.0322274	0.0666655	-1.31082	-0.992583	-0.7614	-0.485405	-0.425242	3.66685	3.10716	2.75333	2.40064	2.08405	1.76735	1.49838	0.854853	2.40581	1.87088	1.48169	1.20443	0.843935	0.527075	0.0990619	-0.402934	1.8748	1.3901	0.965824	0.636464	0.275489	-0.0102391	-0.41865	-0.925705	0.955617	1.41248	1.73136	-0.325878	0.139749	0.488935	-0.795017	-0.337646	-0.0356457
V747	0.418294	0.835127	1.02337	1.18439	1.32584	-0.79071	-0.461945	-0.212024	-0.0612036	0.0960787	-1.29746	-0.944089	-0.738051	-0.511703	-0.464609	3.70304	3.12792	2.70853	2.35502	2.07723	1.77281	1.45769	0.845641	2.37866	1.93183	1.46861	1.14082	0.825494	0.497776	0.170472	-0.416302	1.93519	1.26471	0.947327	0.612008	0.265892	0.0113267	-0.395906	-0.908326	0.998425	1.42225	1.74201	-0.311408	0.186519	0.503465	-0.836878	-0.368912	-0.0115961
V748	0.452583	0.838696	1.01586	1.21299	1.34666	-0.820951	-0.424134	-0.214722	-0.0639658	0.085842	-1.29223	-0.933439	-0.751124	-0.54374	-0.396293	3.69454	3.1105	2.76854	2.36505	2.05528	1.7173	1.4763	0.826235	2.3758	1.84232	1.48924	1.16156	0.878539	0.52355	0.14107	-0.393079	1.93156	1.32777	0.91275	0.550688	0.354239	-0.0334012	-0.411008	-0.944781	1.05325	1.45523	1.68411	-0.360283	0.147526	0.487463	-0.828517	-0.376565	-0.0406238
V749	0.46159	0.804664	1.05171	1.23417	1.33154	-0.795986	-0.401573	-0.187263	-0.049792	0.107465	-1.29516	-0.965148	-0.769666	-0.501353	-0.464608	3.66854	3.13662	2.73979	2.4204	2.05727	1.76781	1.45972	0.867212	2.48923	1.84627	1.51019	1.14287	0.822347	0.527395	0.151623	-0.406655	1.8747	1.2936	0.943239	0.609771	0.333815	-0.0473516	-0.38953	-0.912815	0.99114	1.41891	1.71567	-0.332688	0.138055	0.460014	-0.852549	-0.346188	-0.0456047
V75	0.414831	0.818912	1.05529	1.21301	1.3409	-0.828877	-0.436641	-0.218496	-0.0607367	0.0721035	-1.30504	-0.954685	-0.734149	-0.549478	-0.444	3.6758	3.09691	2.70013	2.37511	2.07998	1.77086	1.45091	0.863046	2.40272	1.86937	1.42535	1.19273	0.820842	0.557436	0.178273	-0.416893	1.81372	1.28962	0.986337	0.564445	0.266947	-0.0109434	-0.452418	-0.899659	1.00971	1.42956	1.69204	-0.31733	0.155558	0.47016	-0.820346	-0.331494	-0.0121701
V750	0.459544	0.811055	1.03709	1.23845	1.32765	-0.808177	-0.466686	-0.232665	-0.0796377	0.0700058	-1.31158	-0.930638	-0.766666	-0.491073	-0.439955	3.63755	3.1225	2.76671	2.40896	2.04791	1.72567	1.45366	0.839572	2.40624	1.91499	1.49766	1.1833	0.865486	0.520676	0.147765	-0.37819	1.80888	1.272	0.97383	0.584496	0.283576	-0.0086868	-0.400978	-0.875026	1.01442	1.41819	1.75595	-0.320248	0.212245	0.454637	-0.823589	-0.330258	-0.0470973
V751	0.414184	0.821522	1.04063	1.20877	1.34805	-0.807156	-0.371775	-0.227866	-0.0290435	0.0921172	-1.31867	-0.951643	-0.811014	-0.517328	-0.456051	3.68241	3.08249	2.77065	2.3852	2.05949	1.77976	1.47733	0.848525	2.36257	1.89531	1.51227	1.17962	0.883436	0.528022	0.0973304	-0.41214	1.87822	1.30719	0.946971	0.586545	0.261182	0.000847045	-0.412835	-0.948576	0.945825	1.42856	1.74684	-0.323099	0.17439	0.481638	-0.800447	-0.426848	0.0191249
V752	0.425019	0.806264	1.0602	1.22081	1.32604	-0.804763	-0.448717	-0.193751	-0.0582747	0.0962014	-1.32581	-0.935052	-0.716115	-0.498617	-0.475017	3.69792	3.11559	2.68597	2.35111	2.08469	1.75342	1.43867	0.878871	2.40147	1.81654	1.48481	1.14075	0.902356	0.543091	0.191581	-0.415169	1.91296	1.3149	0.920561	0.630075	0.268463	0.00220822	-0.393189	-0.900468	0.988043	1.38842	1.75795	-0.324191	0.114838	0.497092	-0.843281	-0.362867	-0.0223423
V753	0.439098	0.805968	1.01702	1.19625	1.3424	-0.820212	-0.429277	-0.235194	-0.0399778	0.110721	-1.31328	-0.936444	-0.748851	-0.492271	-0.476346	3.63736	3.12759	2.75871	2.40098	2.08046	1.78038	1.47514	0.863571	2.39305	1.88654	1.48689	1.15489	0.882962	0.531143	0.165133	-0.428969	1.92459	1.2965	0.954308	0.601508	0.314141	0.0104463	-0.445947	-0.966774	1.01687	1.42875	1.69169	-0.291382	0.143957	0.468719	-0.814595	-0.380267	0.00417855
V754	0.459315	0.814435	1.06292	1.19792	1.32749	-0.814359	-0.451588	-0.259758	-0.0241449	0.0989269	-1.31501	-0.876905	-0.768848	-0.482671	-0.449443	3.73118	3.12548	2.72374	2.39458	2.13055	1.75767	1.43351	0.837287	2.44176	1.89727	1.46399	1.21382	0.850355	0.48465	0.149753	-0.437835	1.86356	1.28672	0.912072	0.607211	0.298691	0.0143285	-0.386646	-0.926511	1.02192	1.44411	1.67864	-0.292212	0.146657	0.509063	-0.838785	-0.371825	-0.0544383
V755	0.416846	0.839981	1.04462	1.19254	1.29219	-0.823062	-0.414735	-0.223072	-0.0415621	0.116373	-1.32664	-0.972987	-0.750269	-0.556128	-0.477408	3.66607	3.1445	2.7443	2.40572	2.10453	1.73819	1.44378	0.878583	2.46274	1.84549	1.44639	1.18229	0.868487	0.508317	0.14111	-0.42756	1.87282	1.32276	0.866717	0.610804	0.271804	-0.0142205	-0.381627	-0.864816	1.00046	1.4124	1.74008	-0.295859	0.153037	0.476764	-0.786111	-0.339754	-0.0435924
V756	0.454984	0.860383	1.04543	1.18288	1.37091	-0.818842	-0.423008	-0.205078	-0.105914	0.105342	-1.30708	-0.899714	-0.752604	-0.491696	-0.440031	3.69155	3.06332	2.67384	2.37702	2.06496	1.79012	1.44784	0.870868	2.38174	1.79921	1.44621	1.12328	0.855666	0.555557	0.162699	-0.435865	1.9128	1.30155	0.912107	0.622073	0.325265	0.00106339	-0.413163	-0.930053	1.01503	1.46194	1.74515	-0.30758	0.141492	0.462446	-0.820352	-0.350773	-0.0274191
V757	0.442942	0.778451	1.07765	1.2435	1.31823	-0.819924	-0.390208	-0.231234	-0.0372436	0.090568	-1.27058	-0.928877	-0.738058	-0.570238	-0.432964	3.66103	3.11949	2.71939	2.3596	2.0553	1.7936	1.45074	0.856585	2.41086	1.83896	1.45197	1.16807	0.891466	0.528968	0.142351	-0.415777	1.87189	1.30185	1.00092	0.579005	0.298532	0.000866064	-0.380364	-0.902522	0.981671	1.45467	1.72844	-0.290963	0.170978	0.467351	-0.811658	-0.368472	-0.0387881
V758	0.439346	0.827714	1.07111	1.17808	1.33997	-0.810978	-0.458272	-0.250577	-0.066416	0.125115	-1.27738	-0.969289	-0.750113	-0.526418	-0.436768	3.67341	3.09978	2.67941	2.39496	2.07591	1.73122	1.45341	0.877488	2.42975	1.84936	1.45964	1.1737	0.831723	0.517111	0.109701	-0.392383	1.85956	1.32978	0.936061	0.58875	0.321399	0.0119066	-0.420022	-0.913681	0.987265	1.41541	1.71302	-0.320329	0.16383	0.507017	-0.803542	-0.311154	-0.0415191
V759	0.435746	0.815537	1.04416	1.22255	1.35024	-0.819391	-0.420819	-0.235579	-0.0248606	0.117389	-1.34102	-0.90169	-0.764863	-0.527645	-0.443299	3.69777	3.13286	2.74454	2.3884	2.03957	1.74712	1.4304	0.878963	2.40473	1.85822	1.45124	1.16534	0.881241	0.504416	0.217138	-0.391723	1.86069	1.34737	0.964122	0.56885	0.312154	0.014662	-0.435114	-0.887742	0.978108	1.41233	1.70075	-0.31869	0.116851	0.490272	-0.834772	-0.33405	-0.044172
V76	0.454495	0.814242	1.06022	1.24418	1.37366	-0.81106	-0.387075	-0.209548	-0.0415868	0.0795198	-1.31095	-0.907219	-0.75794	-0.535788	-0.427798	3.72134	3.11045	2.72013	2.3877	2.09646	1.79475	1.48115	0.897578	2.34808	1.88571	1.51525	1.15095	0.874067	0.545653	0.200931	-0.407316	1.88074	1.34492	0.92337	0.604017	0.275541	-0.0127253	-0.42137	-0.931735	0.972466	1.40618	1.71728	-0.324614	0.141247	0.50692	-0.809819	-0.372728	-0.0209098
V760	0.469339	0.817639	1.05306	1.18515	1.33038	-0.833627	-0.428781	-0.259065	-0.0294242	0.106654	-1.29851	-0.923286	-0.764019	-0.553212	-0.44096	3.64388	3.15212	2.70936	2.40015	2.07228	1.73711	1.46553	0.859515	2.423	1.82336	1.50302	1.19189	0.85947	0.524851	0.102857	-0.420017	1.89447	1.33075	0.94042	0.573219	0.307458	-0.0343576	-0.423789	-0.882358	0.986848	1.40511	1.67628	-0.310559	0.148928	0.471373	-0.804648	-0.355427	-0.0445988
V761	0.445786	0.84853	1.02295	1.21445	1.34076	-0.791524	-0.417819	-0.230951	-0.0259868	0.0820879	-1.31095	-0.925922	-0.700505	-0.533748	-0.399286	3.68698	3.05563	2.7123	2.41956	2.09355	1.79593	1.44452	0.879119	2.43854	1.91187	1.51689	1.17966	0.837115	0.499738	0.154268	-0.402767	1.87211	1.28264	0.940511	0.557841	0.342842	4.38082e-05	-0.403369	-0.940117	0.980661	1.41575	1.70031	-0.321029	0.165039	0.484659	-0.836512	-0.355313	-0.0576901
V762	0.433804	0.829169	1.03041	1.23644	1.32874	-0.824339	-0.422814	-0.231178	-0.0745243	0.104099	-1.3005	-0.951519	-0.747453	-0.530172	-0.441969	3.68421	3.1391	2.73273	2.36429	2.10281	1.74567	1.462	0.868999	2.47125	1.85954	1.40409	1.13993	0.765955	0.501372	0.132282	-0.433043	1.82897	1.31841	0.949552	0.615036	0.310624	-0.0238519	-0.406458	-0.927157	0.987374	1.43179	1.67166	-0.333702	0.179812	0.46495	-0.847885	-0.37387	-0.0424389
V763	0.439234	0.846447	1.03499	1.18525	1.37109	-0.793398	-0.415017	-0.234234	-0.0914526	0.10885	-1.33985	-0.946335	-0.768852	-0.527466	-0.410975	3.68354	3.15311	2.78253	2.41576	2.0751	1.78406	1.44599	0.8648	2.43372	1.86844	1.45165	1.14166	0.84752	0.544009	0.151004	-0.40116	1.84792	1.37293	0.970623	0.569804	0.332639	-0.0113814	-0.428162	-0.962168	0.971627	1.43516	1.69814	-0.266807	0.165801	0.499965	-0.811883	-0.358422	-0.0400422
V764	0.424989	0.864013	1.05292	1.23588	1.34114	-0.811359	-0.421132	-0.229975	-0.0669297	0.0906588	-1.30749	-0.931314	-0.733776	-0.525626	-0.462948	3.70101	3.11072	2.69472	2.41892	2.08063	1.74444	1.44947	0.847434	2.41476	1.82354	1.45283	1.12609	0.849462	0.54931	0.18028	-0.405423	1.87414	1.31422	0.931216	0.605361	0.305063	-0.0245735	-0.404509	-0.899262	1.00201	1.37648	1.70656	-0.309469	0.140985	0.532448	-0.826337	-0.377318	-0.0209368
V765	0.472641	0.812728	1.06856	1.24141	1.34565	-0.784213	-0.406719	-0.203329	-0.101287	0.0845325	-1.30255	-0.955825	-0.769598	-0.543647	-0.440172	3.62658	3.06942	2.71824	2.39956	2.05151	1.77134	1.46216	0.827478	2.4454	1.85732	1.4666	1.14883	0.84625	0.513214	0.127146	-0.38757	1.81952	1.31396	0.971918	0.619076	0.280797	-0.0276324	-0.421879	-0.938137	1.01766	1.3989	1.7019	-0.268738	0.131596	0.473337	-0.843199	-0.363981	-0.0546713
V766	0.461378	0.82449	1.07162	1.21795	1.27132	-0.799203	-0.443373	-0.249774	-0.0975079	0.0884394	-1.29884	-0.935965	-0.72127	-0.554175	-0.449975	3.63705	3.1021	2.66048	2.39051	2.12011	1.78341	1.47995	0.881659	2.45248	1.89414	1.47726	1.14963	0.802656	0.512778	0.139112	-0.361125	1.88115	1.3174	0.913314	0.622794	0.343057	-0.00542042	-0.455692	-0.914491	1.01841	1.43056	1.71194	-0.289154	0.163067	0.449608	-0.767719	-0.3911	-0.010547
V767	0.454326	0.820143	1.03935	1.18093	1.34106	-0.819124	-0.424322	-0.194518	-0.0688491	0.11778	-1.30359	-0.906236	-0.730435	-0.554347	-0.425962	3.67068	3.11731	2.65538	2.39452	2.08045	1.79246	1.46361	0.902102	2.31779	1.81743	1.46238	1.15741	0.857489	0.531671	0.186189	-0.372062	1.83798	1.36678	0.892971	0.606311	0.272901	-0.0688797	-0.429685	-0.923303	0.984056	1.43713	1.71997	-0.298889	0.177355	0.495785	-0.820834	-0.344172	-0.0393853
V768	0.438348	0.815126	1.03045	1.21245	1.32631	-0.823265	-0.423937	-0.271412	-0.0458735	0.0841643	-1.32852	-0.902223	-0.785085	-0.509646	-0.482062	3.63691	3.11751	2.74659	2.41468	2.08607	1.76638	1.51072	0.850159	2.43934	1.82047	1.43339	1.16003	0.827907	0.551818	0.187691	-0.381463	1.86026	1.35126	0.987556	0.609939	0.317379	-0.0609502	-0.410839	-0.928805	0.999263	1.42713	1.67908	-0.286217	0.162313	0.473298	-0.802105	-0.350348	-0.0258072
V769	0.453262	0.80796	1.04508	1.23235	1.33444	-0.802777	-0.439397	-0.217032	-0.0500444	0.0850238	-1.3214	-0.923359	-0.767839	-0.498355	-0.472915	3.66076	3.01352	2.7029	2.41678	2.0655	1.78744	1.4326	0.819406	2.40635	1.90896	1.44194	1.17039	0.872571	0.528559	0.0879239	-0.382106	1.85515	1.3184	0.934903	0.63506	0.33657	-0.0149727	-0.37785	-0.886043	0.993188	1.4028	1.72289	-0.311762	0.144995	0.501143	-0.807711	-0.328828	-0.0510847
V77	0.428019	0.821124	1.04613	1.21257	1.29856	-0.809198	-0.407771	-0.233309	-0.0607309	0.0959818	-1.33423	-0.982015	-0.778045	-0.503475	-0.462534	3.66972	3.13561	2.74001	2.38715	2.08486	1.77687	1.44265	0.893789	2.41853	1.86463	1.44682	1.19128	0.853323	0.521856	0.14439	-0.410231	1.88343	1.32689	0.947591	0.599361	0.295078	-0.0310911	-0.400908	-0.870249	0.973865	1.46442	1.7003	-0.289998	0.111811	0.462551	-0.811592	-0.392205	-0.0130867
V770	0.446334	0.814999	1.04085	1.18215	1.33974	-0.809295	-0.443455	-0.210463	-0.0449352	0.0787701	-1.30143	-0.958782	-0.752292	-0.536241	-0.451543	3.6987	3.15436	2.74741	2.44312	2.02805	1.68917	1.46108	0.896811	2.40879	1.86399	1.45855	1.13387	0.8461	0.54614	0.175853	-0.398078	1.87217	1.34146	0.93734	0.551518	0.322953	-0.0122921	-0.384727	-0.934874	0.998054	1.39047	1.72305	-0.354106	0.167345	0.465745	-0.833199	-0.334826	-0.0143645
V771	0.397416	0.778219	1.03098	1.22125	1.32956	-0.805361	-0.429319	-0.251583	-0.0453812	0.0980079	-1.29762	-0.903174	-0.755925	-0.520637	-0.454273	3.64642	3.13938	2.73509	2.40653	2.08974	1.75926	1.4547	0.929443	2.41792	1.89886	1.44248	1.20737	0.89259	0.529464	0.143307	-0.395904	1.8871	1.32943	0.947734	0.599932	0.269638	-0.00849665	-0.391765	-0.911121	1.00332	1.41495	1.71302	-0.329707	0.164764	0.479445	-0.813381	-0.371754	-0.00486991
V772	0.414649	0.825142	1.04341	1.16924	1.3394	-0.806346	-0.45456	-0.257047	-0.036799	0.13459	-1.30893	-0.939812	-0.746073	-0.52	-0.434603	3.70192	3.09058	2.69173	2.35334	2.05375	1.75746	1.42663	0.86528	2.43012	1.88323	1.44837	1.16109	0.820404	0.534438	0.134378	-0.403953	1.84796	1.30074	0.970299	0.629355	0.302217	-0.0226053	-0.402831	-0.90065	1.00214	1.42134	1.73715	-0.35795	0.176612	0.499807	-0.811073	-0.342012	-0.00797663
V773	0.427928	0.837399	1.02762	1.21471	1.35446	-0.775851	-0.410337	-0.182259	-0.0383209	0.106759	-1.28704	-0.956165	-0.734179	-0.55183	-0.435482	3.7209	3.08291	2.70915	2.35737	2.04614	1.74166	1.45943	0.874232	2.40496	1.83131	1.51176	1.16981	0.872213	0.508653	0.143002	-0.359637	1.87129	1.38172	0.948582	0.607817	0.312063	-0.00733563	-0.409667	-0.926836	0.984223	1.42443	1.73426	-0.392459	0.187437	0.473664	-0.843635	-0.356946	-0.0103702
V774	0.441716	0.787766	1.0444	1.19946	1.29012	-0.821959	-0.412884	-0.221948	-0.0471445	0.0641351	-1.3136	-0.957825	-0.781531	-0.541943	-0.45876	3.67296	3.1287	2.77518	2.3904	2.0816	1.76794	1.4444	0.882621	2.37854	1.80399	1.47866	1.17001	0.85994	0.47451	0.133882	-0.43076	1.82386	1.29194	0.958535	0.57681	0.343701	-0.0402103	-0.406059	-0.915539	1.03036	1.41617	1.68918	-0.319655	0.162067	0.469717	-0.795987	-0.345688	-0.0484707
V775	0.4234	0.792658	1.05294	1.22627	1.37308	-0.830159	-0.423603	-0.248377	-0.0576389	0.0919308	-1.3068	-0.949369	-0.741235	-0.514309	-0.423929	3.73219	3.16276	2.7076	2.40376	2.10421	1.749	1.44025	0.823392	2.41215	1.84898	1.47149	1.2149	0.858032	0.507882	0.150198	-0.424452	1.87877	1.28652	0.917021	0.626653	0.266305	-0.047714	-0.465362	-0.909077	1.02998	1.42187	1.73535	-0.328933	0.157533	0.50352	-0.848727	-0.393714	-0.0344066
V776	0.420252	0.837805	1.03624	1.19574	1.31213	-0.773643	-0.448892	-0.214627	-0.0214421	0.0755011	-1.31131	-0.918286	-0.739812	-0.533413	-0.455242	3.66015	3.04751	2.72601	2.43082	2.08742	1.76035	1.43817	0.797304	2.46363	1.86197	1.42942	1.1359	0.845589	0.51893	0.120419	-0.412553	1.83179	1.29423	0.94206	0.676631	0.319037	0.00313291	-0.393356	-0.846032	0.989147	1.44144	1.73381	-0.310076	0.150033	0.480078	-0.810897	-0.366201	-0.0388293
V777	0.424692	0.803138	1.07716	1.17134	1.36879	-0.844086	-0.400805	-0.252034	-0.0576	0.108523	-1.30436	-0.937575	-0.70894	-0.528978	-0.45835	3.73947	3.06264	2.73996	2.42706	2.08708	1.78694	1.46924	0.838276	2.42146	1.86363	1.43787	1.17096	0.839578	0.535817	0.129579	-0.382667	1.86171	1.3466	0.95313	0.621389	0.321486	0.00404728	-0.398284	-0.904188	0.948451	1.44361	1.69298	-0.334232	0.171407	0.506374	-0.760654	-0.368604	-0.00524308
V778	0.420671	0.84753	1.08485	1.24392	1.32946	-0.815478	-0.402152	-0.235898	-0.0610209	0.10247	-1.30043	-0.945307	-0.761547	-0.541195	-0.441261	3.64743	3.09045	2.73994	2.38146	2.06689	1.7865	1.47536	0.864686	2.37644	1.83903	1.49429	1.18286	0.840008	0.533025	0.166806	-0.385699	1.8586	1.24357	0.924751	0.596773	0.32163	-0.0105324	-0.428104	-0.89567	0.986698	1.4053	1.718	-0.29974	0.146462	0.473568	-0.787306	-0.352178	-0.0239189
V779	0.419952	0.815253	1.06155	1.17953	1.35391	-0.824016	-0.423251	-0.234442	-0.0554339	0.0944778	-1.29278	-0.960036	-0.745735	-0.497658	-0.465333	3.62262	3.20175	2.73206	2.45205	2.04465	1.8086	1.42526	0.90755	2.41519	1.86342	1.4578	1.16059	0.869245	0.548587	0.119459	-0.426137	1.89518	1.32099	0.967636	0.596119	0.334605	0.00517084	-0.394573	-0.878536	1.02674	1.42897	1.70805	-0.325762	0.14925	0.441158	-0.850194	-0.33136	-0.016095
V78	0.436957	0.8058	1.03913	1.17408	1.33847	-0.839469	-0.382521	-0.247863	-0.0635354	0.118855	-1.32545	-0.943114	-0.746757	-0.501007	-0.449707	3.65237	3.0964	2.72389	2.38129	2.09535	1.75754	1.48257	0.84542	2.38679	1.85825	1.50371	1.15818	0.873214	0.555518	0.130047	-0.392287	1.89924	1.31093	0.914202	0.58903	0.293227	-0.0114213	-0.366962	-0.895677	0.970015	1.39125	1.69847	-0.30943	0.123357	0.471753	-0.842723	-0.353782	-0.00410229
V780	0.443668	0.809721	1.02652	1.21279	1.33617	-0.804831	-0.414508	-0.208087	-0.0510441	0.090856	-1.31265	-0.937321	-0.725645	-0.518484	-0.454329	3.68142	3.13507	2.69416	2.33195	2.04892	1.75147	1.48822	0.868895	2.36188	1.87457	1.5312	1.14197	0.823148	0.511969	0.151303	-0.400293	1.89383	1.31064	0.961501	0.583211	0.306916	0.00685643	-0.409371	-0.956561	0.945413	1.42504	1.69208	-0.260789	0.133608	0.466137	-0.829192	-0.370423	-0.01943
V781	0.470697	0.832061	1.06115	1.1886	1.34313	-0.817083	-0.442764	-0.209605	-0.0848097	0.0847204	-1.32368	-0.965882	-0.753768	-0.548263	-0.431845	3.64066	3.12427	2.72767	2.38728	2.04806	1.80787	1.44392	0.901055	2.39659	1.89994	1.42357	1.14753	0.842262	0.500108	0.127344	-0.404422	1.87141	1.32893	0.95645	0.615171	0.328787	-0.0169384	-0.395084	-0.905492	0.996773	1.42728	1.71003	-0.304184	0.16484	0.516815	-0.821968	-0.39209	-0.00923873
V782	0.44736	0.83103	1.06249	1.19265	1.30147	-0.829326	-0.413171	-0.203655	-0.0414199	0.130018	-1.29213	-0.938197	-0.782251	-0.545804	-0.442604	3.67704	3.14226	2.76361	2.42417	2.05461	1.75447	1.449	0.854246	2.39176	1.88783	1.42906	1.22727	0.818401	0.506547	0.192027	-0.375319	1.91465	1.29118	0.958668	0.56794	0.292192	-0.0208737	-0.357524	-0.906375	0.99479	1.41642	1.70877	-0.324837	0.112995	0.437251	-0.80536	-0.35916	0.0117956
V783	0.460021	0.835153	1.02778	1.18774	1.36054	-0.796891	-0.410392	-0.244847	-0.0647855	0.0664355	-1.29455	-0.929022	-0.75473	-0.530427	-0.458692	3.72803	3.09275	2.75123	2.41425	2.05868	1.79497	1.4576	0.86129	2.43506	1.84472	1.44684	1.13372	0.869453	0.517499	0.111159	-0.409745	1.83128	1.33643	0.907717	0.597049	0.317038	-0.00170528	-0.41741	-0.897334	0.981096	1.42132	1.69665	-0.316651	0.138282	0.485215	-0.822982	-0.371016	-0.0191921
V784	0.454955	0.84181	1.03165	1.2169	1.32388	-0.835369	-0.405297	-0.231147	-0.0774474	0.101587	-1.31698	-0.9586	-0.782782	-0.536812	-0.439828	3.68877	3.11567	2.76724	2.43289	2.05329	1.71472	1.4652	0.868311	2.4261	1.87348	1.48101	1.16496	0.848968	0.472863	0.137052	-0.4018	1.90563	1.29573	0.917238	0.59519	0.302931	-9.06333e-05	-0.414552	-0.937728	1.00817	1.38363	1.66548	-0.303034	0.158948	0.447741	-0.846462	-0.415254	-0.0141484
V785	0.43363	0.824286	1.03689	1.21049	1.35512	-0.828434	-0.420146	-0.22138	-0.0397602	0.144821	-1.30657	-0.945573	-0.762525	-0.527859	-0.444981	3.68782	3.07315	2.73631	2.38137	2.07221	1.76988	1.46417	0.876423	2.41352	1.87811	1.4693	1.16435	0.842968	0.555672	0.179982	-0.367573	1.88022	1.30777	0.964934	0.597278	0.302636	-0.00927048	-0.38543	-0.935589	0.998234	1.44076	1.72716	-0.265105	0.1321	0.484259	-0.837013	-0.376053	0.00446042
V786	0.462294	0.803916	1.0433	1.20428	1.31327	-0.810549	-0.391589	-0.205954	-0.0784691	0.10762	-1.32603	-0.937756	-0.745729	-0.560071	-0.458487	3.66915	3.04879	2.75649	2.3961	2.07703	1.75757	1.48256	0.883044	2.37579	1.76749	1.46536	1.19275	0.876812	0.556108	0.156119	-0.407331	1.85252	1.33265	0.961283	0.606217	0.277035	-0.0406804	-0.401498	-0.920081	1.016	1.42078	1.69876	-0.259135	0.155009	0.486842	-0.826599	-0.351381	-0.0105749
V787	0.443444	0.879409	1.05924	1.22465	1.32771	-0.802428	-0.420356	-0.226018	-0.0671109	0.103678	-1.29128	-0.941012	-0.741656	-0.520381	-0.443978	3.67961	3.15467	2.74541	2.41179	2.07331	1.78551	1.46452	0.865654	2.46322	1.85846	1.507	1.16255	0.887487	0.524743	0.148195	-0.384988	1.87007	1.35397	0.944508	0.582866	0.312083	-0.0190982	-0.347944	-0.917082	0.997544	1.41624	1.66342	-0.291072	0.130747	0.476164	-0.805992	-0.391282	-0.0305606
V788	0.439862	0.812567	1.0313	1.20973	1.30477	-0.814238	-0.442152	-0.259359	-0.110517	0.101899	-1.31525	-0.9334	-0.743946	-0.50756	-0.439308	3.67277	3.08126	2.73064	2.37824	2.05585	1.77686	1.45531	0.867993	2.39195	1.88657	1.45071	1.17153	0.872227	0.511374	0.100345	-0.380299	1.83317	1.32182	0.914341	0.614273	0.258972	-0.0141601	-0.433544	-0.885911	0.991904	1.45516	1.74021	-0.298508	0.12732	0.475303	-0.818407	-0.371446	-0.0503334
V789	0.422445	0.837502	1.07653	1.19995	1.34917	-0.802232	-0.443244	-0.221013	-0.0685114	0.107704	-1.2914	-0.947386	-0.700038	-0.522579	-0.431608	3.68854	3.11433	2.74525	2.34982	2.10429	1.81308	1.46833	0.850171	2.41374	1.7826	1.44384	1.16012	0.821827	0.523983	0.136104	-0.393385	1.85946	1.30488	0.952944	0.575468	0.247107	-0.019328	-0.437353	-0.944957	0.984461	1.38699	1.70768	-0.267978	0.144375	0.477424	-0.780375	-0.36088	-0.01397
V79	0.449306	0.811444	1.07595	1.21828	1.35689	-0.777224	-0.418082	-0.254221	-0.0579912	0.123422	-1.29753	-0.909767	-0.773029	-0.54168	-0.462041	3.6349	3.10262	2.72278	2.41685	2.06465	1.72714	1.44077	0.859499	2.44462	1.86391	1.46905	1.14539	0.871299	0.500969	0.130803	-0.402726	1.93084	1.34271	0.927868	0.611633	0.2782	-0.0148137	-0.37703	-0.938922	0.996911	1.43322	1.73917	-0.295678	0.158721	0.496377	-0.798175	-0.350726	-0.0143483
V790	0.457545	0.87409	1.04721	1.19606	1.30541	-0.808536	-0.449291	-0.225174	-0.0592517	0.106681	-1.2902	-0.932883	-0.761529	-0.548535	-0.423531	3.70589	3.12367	2.74164	2.35839	2.05083	1.73105	1.44907	0.845572	2.41265	1.88372	1.48465	1.16889	0.837494	0.532741	0.157503	-0.364163	1.84158	1.3618	0.956549	0.598973	0.300353	-0.0292812	-0.43557	-0.936286	0.977636	1.39656	1.69524	-0.27083	0.137404	0.502706	-0.838797	-0.306195	-0.0606208
V791	0.46288	0.803345	1.04304	1.19239	1.30633	-0.809942	-0.470429	-0.23286	-0.0927349	0.108033	-1.32496	-0.929913	-0.738117	-0.533848	-0.470977	3.67348	3.13008	2.71489	2.41503	2.09805	1.7656	1.43839	0.876468	2.42799	1.83284	1.46403	1.13392	0.852171	0.561212	0.171605	-0.403344	1.87875	1.28139	0.937729	0.610108	0.297522	0.0241797	-0.41206	-0.936127	1.01994	1.38671	1.73464	-0.331329	0.150951	0.457464	-0.783694	-0.372001	-0.0149992
V792	0.439809	0.848706	1.0289	1.23356	1.29209	-0.822748	-0.438621	-0.183595	-0.0757855	0.12183	-1.3097	-0.953638	-0.77113	-0.539887	-0.399797	3.65206	3.10587	2.6998	2.35997	2.07159	1.77797	1.44973	0.849959	2.4117	1.86657	1.4981	1.15117	0.840564	0.536995	0.135688	-0.362284	1.87099	1.32733	0.932738	0.615555	0.323507	0.00817843	-0.375227	-0.8898	1.00167	1.42701	1.70727	-0.342147	0.159388	0.450725	-0.823216	-0.324371	-0.0146935
V793	0.44826	0.791199	1.03794	1.20822	1.32707	-0.802645	-0.408218	-0.256019	-0.0488334	0.103446	-1.31541	-0.922563	-0.747527	-0.508913	-0.434252	3.65538	3.12862	2.69197	2.39778	2.08878	1.7507	1.42199	0.855627	2.41607	1.85814	1.48063	1.18157	0.863568	0.557546	0.0854129	-0.39173	1.86195	1.32846	0.946619	0.620233	0.319035	-0.0308896	-0.395382	-0.894512	0.98842	1.44333	1.72787	-0.32453	0.148489	0.515292	-0.841559	-0.357008	-0.0117429
V794	0.412936	0.818798	1.07071	1.19571	1.31544	-0.793372	-0.434823	-0.248788	-0.0659733	0.0594036	-1.3131	-0.962676	-0.726124	-0.506401	-0.447074	3.69041	3.13505	2.69279	2.41726	2.09595	1.82367	1.46547	0.8741	2.43418	1.8162	1.48547	1.16995	0.843905	0.492862	0.142379	-0.397485	1.90989	1.3208	0.895956	0.586465	0.326185	-0.0253128	-0.354489	-0.927322	1.02386	1.44507	1.70111	-0.306681	0.177102	0.506975	-0.799848	-0.391826	-0.00456381
V795	0.421783	0.837567	1.05134	1.18969	1.33279	-0.805813	-0.435465	-0.250913	-0.0477725	0.136472	-1.29374	-0.921068	-0.773186	-0.527513	-0.414768	3.65936	3.12178	2.77898	2.31494	2.07006	1.72977	1.47706	0.866356	2.35854	1.85844	1.49429	1.16063	0.814094	0.493102	0.174196	-0.412907	1.88851	1.30591	0.926675	0.596184	0.297165	-0.0584356	-0.447887	-0.937374	1.00614	1.42746	1.69809	-0.337825	0.150742	0.490274	-0.817305	-0.353246	-0.0257709
V796	0.418504	0.854543	1.03737	1.22174	1.30941	-0.817574	-0.457308	-0.222233	-0.0289234	0.0778165	-1.31302	-0.910331	-0.731259	-0.543611	-0.469681	3.65704	3.14541	2.70867	2.36276	2.0977	1.81563	1.46971	0.827896	2.43672	1.7698	1.45377	1.17089	0.819962	0.54321	0.151048	-0.381872	1.91597	1.31983	0.922402	0.629889	0.337047	-0.00978939	-0.367701	-0.900498	1.00832	1.41269	1.67976	-0.306284	0.181051	0.489587	-0.798265	-0.378546	-0.0432919
V797	0.438287	0.825609	1.0421	1.23079	1.35925	-0.81759	-0.418973	-0.265086	-0.0650025	0.104713	-1.30697	-0.941319	-0.739844	-0.537016	-0.457262	3.68104	3.07736	2.73224	2.35721	2.02725	1.70349	1.40876	0.853029	2.3979	1.84495	1.45791	1.17823	0.868574	0.523095	0.145503	-0.413638	1.92979	1.29911	0.947613	0.606329	0.313272	0.0156116	-0.454836	-0.880024	0.989959	1.42097	1.72134	-0.349322	0.138544	0.437671	-0.79902	-0.339089	-0.0386994
V798	0.433918	0.799013	1.07364	1.21241	1.34555	-0.815521	-0.420928	-0.217937	-0.0761715	0.10159	-1.32409	-0.932411	-0.766646	-0.514835	-0.434713	3.72417	3.12809	2.71812	2.38153	2.11295	1.74094	1.46723	0.876273	2.43074	1.86886	1.46929	1.14526	0.851676	0.55556	0.154974	-0.42926	1.92703	1.33849	0.928364	0.609104	0.305926	-0.00708652	-0.380056	-0.925174	0.984023	1.40912	1.69048	-0.304748	0.141739	0.493834	-0.853731	-0.377466	-0.0212819
V799	0.415562	0.793245	1.02496	1.20394	1.35056	-0.807739	-0.453505	-0.226726	-0.0545559	0.136677	-1.29954	-0.919349	-0.771975	-0.537092	-0.443449	3.58262	3.11104	2.70726	2.41317	2.06661	1.7508	1.4727	0.847404	2.40707	1.8521	1.48112	1.18677	0.794976	0.500985	0.173419	-0.397899	1.89192	1.32182	0.959371	0.610384	0.334419	-0.0224919	-0.394403	-0.927573	0.990096	1.41037	1.72553	-0.340286	0.126596	0.496735	-0.783347	-0.394113	-0.0105126
V8	0.439493	0.827834	1.01436	1.18796	1.36167	-0.823528	-0.432937	-0.244112	-0.0710788	0.114763	-1.27652	-0.913194	-0.762396	-0.532472	-0.452882	3.64482	3.15872	2.73193	2.39843	2.0462	1.78138	1.49237	0.873791	2.45741	1.87308	1.42261	1.19479	0.851426	0.523727	0.188405	-0.440917	1.81555	1.31018	1.0113	0.577411	0.261935	0.020557	-0.392948	-0.915437	0.969979	1.41283	1.73935	-0.340564	0.171212	0.479895	-0.826567	-0.319065	-0.0327315
V80	0.445206	0.802873	1.013	1.2368	1.32342	-0.818779	-0.409278	-0.238725	-0.0886576	0.104431	-1.32969	-0.95191	-0.766153	-0.559658	-0.455267	3.65057	3.11503	2.78473	2.3787	2.04479	1.7018	1.44154	0.875901	2.37701	1.83586	1.46791	1.18462	0.853273	0.529958	0.142282	-0.425035	1.88095	1.32427	0.933782	0.656861	0.321004	-0.0215138	-0.376907	-0.89711	0.977646	1.4072	1.70325	-0.329379	0.198824	0.507787	-0.8125	-0.353928	0.00467914
V800	0.450123	0.79721	1.06157	1.2347	1.3768	-0.798223	-0.450435	-0.252739	-0.0867559	0.0900478	-1.3276	-0.958786	-0.755149	-0.523271	-0.415501	3.657	3.14284	2.74096	2.40407	2.06404	1.78466	1.46014	0.879229	2.45212	1.87456	1.43435	1.14579	0.826395	0.537427	0.1619	-0.352511	1.91736	1.31283	0.92973	0.574918	0.288351	-0.0298291	-0.424789	-0.926539	1.01718	1.41824	1.69124	-0.360329	0.151917	0.482455	-0.82263	-0.339647	-0.0663733
V801	0.441979	0.816977	1.01531	1.21135	1.31028	-0.810175	-0.407511	-0.218464	-0.0425414	0.128697	-1.31896	-0.930489	-0.777993	-0.53856	-0.43445	3.70228	3.0897	2.66625	2.40653	2.09478	1.78419	1.44538	0.850906	2.39036	1.89765	1.48871	1.18945	0.865329	0.544022	0.168947	-0.409269	1.83233	1.30889	0.924633	0.58026	0.296213	-0.0263454	-0.374554	-0.906144	0.954248	1.4399	1.73846	-0.325787	0.153185	0.508862	-0.848133	-0.338511	-0.040781
V802	0.464793	0.800262	1.04244	1.21088	1.34513	-0.797856	-0.469592	-0.254825	-0.0824607	0.0959021	-1.31772	-0.934472	-0.793576	-0.514458	-0.410551	3.66943	3.11539	2.79123	2.42005	2.09734	1.81108	1.41354	0.843944	2.40495	1.79867	1.43583	1.17349	0.875067	0.534228	0.152727	-0.395128	1.88897	1.34691	0.878891	0.563135	0.305413	-0.0262082	-0.407329	-0.9039	0.993041	1.42693	1.72457	-0.304443	0.182371	0.46826	-0.809214	-0.381542	-0.0255667
V803	0.440769	0.834756	1.06441	1.21966	1.34199	-0.796509	-0.396042	-0.21578	-0.08033	0.102889	-1.30305	-0.93713	-0.756326	-0.504234	-0.468903	3.69819	3.13548	2.75301	2.39429	2.05383	1.71656	1.47602	0.83606	2.38762	1.87126	1.49897	1.19399	0.873487	0.495387	0.179171	-0.420178	1.87995	1.31515	0.946491	0.619168	0.342315	-0.0417515	-0.419923	-0.931234	0.99635	1.39825	1.72064	-0.336429	0.196472	0.460342	-0.815118	-0.369199	-0.0243481
V804	0.448889	0.830194	1.05201	1.21968	1.31899	-0.813596	-0.445953	-0.220322	-0.040115	0.101825	-1.3166	-0.910405	-0.765393	-0.521237	-0.475589	3.65217	3.05111	2.72209	2.37861	2.04544	1.72487	1.47039	0.90028	2.37665	1.78996	1.43872	1.15601	0.824006	0.500979	0.179698	-0.372072	1.8638	1.30398	0.962675	0.573946	0.279164	-0.0372502	-0.41008	-0.924041	0.986732	1.4492	1.70521	-0.306478	0.12028	0.484409	-0.821401	-0.32485	-0.0926573
V805	0.445418	0.843717	1.0498	1.23412	1.32657	-0.807869	-0.405974	-0.237204	-0.050854	0.107285	-1.29516	-0.916026	-0.742856	-0.549398	-0.454404	3.70227	3.15859	2.73177	2.35486	2.09317	1.71118	1.43052	0.863707	2.41342	1.863	1.50244	1.10329	0.87478	0.514891	0.112372	-0.372337	1.88715	1.36126	0.997149	0.607208	0.267577	-0.0666077	-0.409627	-0.880899	0.982961	1.39904	1.68868	-0.336096	0.129496	0.483931	-0.8024	-0.331716	-0.0275077
V806	0.426252	0.858512	1.02365	1.18686	1.30082	-0.831424	-0.420203	-0.200534	-0.0503884	0.109513	-1.28918	-0.934668	-0.741675	-0.541764	-0.446876	3.71759	3.08242	2.6919	2.39446	2.07164	1.76228	1.46401	0.892913	2.39911	1.85272	1.51392	1.17473	0.84596	0.520475	0.163379	-0.392147	1.87947	1.30802	0.945205	0.589412	0.290529	-0.0566832	-0.416952	-0.91936	0.9889	1.43352	1.74218	-0.282378	0.133278	0.494495	-0.835948	-0.295658	-0.0447612
V807	0.474865	0.819541	1.03755	1.24041	1.3466	-0.80232	-0.407803	-0.221368	-0.0762742	0.113611	-1.28327	-0.940693	-0.744032	-0.523058	-0.47101	3.67089	3.09195	2.69948	2.42666	2.02683	1.77827	1.44074	0.855421	2.39673	1.89167	1.46778	1.1332	0.834231	0.561834	0.178863	-0.373202	1.91658	1.2709	0.894316	0.623418	0.289695	-0.0257185	-0.404079	-0.906167	1.00176	1.39723	1.67239	-0.295068	0.197267	0.459493	-0.814089	-0.400372	-0.0323606
V808	0.450164	0.829106	1.0428	1.20909	1.34492	-0.843463	-0.441677	-0.23769	-0.015917	0.0794499	-1.33098	-0.948333	-0.733972	-0.554491	-0.477116	3.70101	3.12026	2.74195	2.32085	2.02213	1.72946	1.45693	0.859716	2.3854	1.84047	1.43772	1.17949	0.835981	0.554657	0.170884	-0.352672	1.85454	1.25243	0.91798	0.619619	0.318774	-0.0538375	-0.393512	-0.951449	1.00013	1.4499	1.71923	-0.307371	0.14264	0.476842	-0.840842	-0.362775	-0.0135251
V809	0.423612	0.825244	1.07125	1.18346	1.33126	-0.830165	-0.422201	-0.220589	-0.0558025	0.112604	-1.30087	-0.94295	-0.731479	-0.493253	-0.476786	3.69431	3.11091	2.67494	2.38057	2.06698	1.75563	1.50107	0.872852	2.37398	1.87951	1.4798	1.15455	0.873627	0.544387	0.157091	-0.425608	1.8937	1.32318	0.97268	0.618718	0.318319	-0.030772	-0.403979	-0.94486	0.988907	1.44004	1.70734	-0.304204	0.157671	0.48934	-0.832452	-0.332959	-0.0354788
V81	0.444748	0.840858	1.0299	1.18288	1.33576	-0.789744	-0.451274	-0.279023	-0.094708	0.0990711	-1.29472	-0.943823	-0.760256	-0.521688	-0.456003	3.63813	3.17894	2.7438	2.39566	2.09344	1.7731	1.4653	0.898084	2.44223	1.83874	1.48226	1.13666	0.842679	0.537351	0.149511	-0.398191	1.82892	1.30811	0.911552	0.606752	0.279134	-0.00344612	-0.45333	-0.894077	0.970769	1.44097	1.75182	-0.307669	0.164367	0.529164	-0.809133	-0.313441	-0.0234931
V810	0.439214	0.821375	1.04824	1.21593	1.35016	-0.779442	-0.433238	-0.193245	-0.085164	0.110314	-1.29478	-0.986752	-0.793275	-0.558686	-0.454305	3.68089	3.03926	2.72736	2.42808	2.0567	1.7595	1.46171	0.862531	2.41671	1.80998	1.50479	1.17353	0.821951	0.518346	0.169823	-0.384856	1.88728	1.31646	0.929376	0.575621	0.363704	-0.0252868	-0.42675	-0.939867	0.999426	1.46541	1.72979	-0.297311	0.12222	0.472363	-0.79725	-0.3706	-0.0292823
V811	0.421775	0.816776	1.0211	1.19056	1.29721	-0.809493	-0.411444	-0.21483	-0.0670853	0.0822407	-1.30894	-0.947618	-0.754435	-0.535362	-0.469831	3.69157	3.10273	2.71355	2.4141	2.04095	1.75454	1.45221	0.864433	2.4239	1.86534	1.45188	1.10731	0.87071	0.479987	0.202304	-0.394986	1.91575	1.34091	0.924777	0.629557	0.301751	-0.0308373	-0.395788	-0.944012	0.996035	1.38724	1.65825	-0.358383	0.13434	0.477479	-0.818825	-0.340269	-0.00340109
V812	0.419723	0.826786	1.05138	1.2472	1.35491	-0.822446	-0.414248	-0.221371	-0.0680138	0.116675	-1.30481	-0.904927	-0.774997	-0.515365	-0.470754	3.65581	3.09381	2.68611	2.39784	2.06724	1.75604	1.47643	0.810828	2.39362	1.88954	1.4363	1.17577	0.825541	0.537576	0.155811	-0.392309	1.84572	1.2898	0.937408	0.532902	0.254678	-0.0348172	-0.413812	-0.914924	0.994787	1.43277	1.74986	-0.315019	0.139902	0.491879	-0.807242	-0.368846	-0.0539182
V813	0.455417	0.811869	1.03325	1.18414	1.32803	-0.837031	-0.43962	-0.268844	-0.0328266	0.122525	-1.32651	-0.919405	-0.787392	-0.565265	-0.438299	3.66308	3.09503	2.71521	2.37072	2.10254	1.78505	1.45729	0.835641	2.37248	1.86834	1.43809	1.16116	0.864372	0.520464	0.144243	-0.390191	1.8887	1.32571	0.909834	0.60624	0.252041	0.0181377	-0.402423	-0.873078	0.99779	1.45935	1.71318	-0.349853	0.127731	0.465082	-0.792853	-0.359232	-0.0414099
V814	0.445428	0.824092	1.06198	1.19234	1.34871	-0.840784	-0.407631	-0.239715	-0.0832289	0.0998694	-1.30293	-0.934781	-0.765141	-0.516507	-0.468077	3.67981	3.13732	2.76435	2.37379	2.0957	1.76216	1.49455	0.879046	2.47005	1.88314	1.44969	1.17804	0.83834	0.520864	0.111919	-0.409515	1.88114	1.3616	0.954766	0.594009	0.311886	0.00368142	-0.406617	-0.924874	1.0241	1.39256	1.70741	-0.283041	0.121926	0.501995	-0.812868	-0.350719	0.0139793
V815	0.426803	0.795941	1.05105	1.18969	1.32655	-0.82899	-0.455118	-0.254538	-0.065304	0.0988853	-1.28066	-0.963204	-0.791797	-0.545343	-0.456726	3.66157	3.11238	2.7418	2.42829	2.13056	1.7471	1.46012	0.876535	2.35362	1.85897	1.46185	1.18673	0.876533	0.573241	0.145659	-0.396053	1.82423	1.28299	0.945348	0.595359	0.290386	0.0433904	-0.414648	-0.939859	0.976971	1.37968	1.74877	-0.306206	0.172957	0.512906	-0.80492	-0.317643	-0.0432313
V816	0.454125	0.852042	1.05451	1.20749	1.33738	-0.841373	-0.437855	-0.220651	-0.0442714	0.108633	-1.27651	-0.976447	-0.763993	-0.503948	-0.422001	3.63614	3.13534	2.75359	2.37441	2.08447	1.77481	1.45472	0.840846	2.45463	1.8701	1.463	1.18213	0.892914	0.537819	0.129477	-0.397362	1.86036	1.34767	1.00455	0.576605	0.310981	0.0216037	-0.435997	-0.943187	0.981714	1.45917	1.70323	-0.302912	0.137666	0.498233	-0.8253	-0.343891	0.0041037
V817	0.446926	0.808794	1.05042	1.22622	1.383	-0.833373	-0.402246	-0.208066	-0.0692706	0.107093	-1.27553	-0.92703	-0.754061	-0.538634	-0.425435	3.6659	3.11157	2.72613	2.40221	2.0728	1.77695	1.45685	0.847488	2.42925	1.82179	1.50583	1.2051	0.824632	0.515265	0.161983	-0.432781	1.8836	1.34521	0.9546	0.586987	0.317493	-0.0580342	-0.401855	-0.916176	0.947116	1.41143	1.71905	-0.282655	0.122311	0.497144	-0.808146	-0.328167	-0.0105556
V818	0.442798	0.802542	1.05562	1.2086	1.33555	-0.825748	-0.41474	-0.234564	-0.0966946	0.117417	-1.33389	-0.9392	-0.751022	-0.492138	-0.479034	3.71049	3.09411	2.73697	2.421	2.08022	1.72042	1.46541	0.833327	2.42809	1.88097	1.46177	1.1438	0.857512	0.481721	0.14827	-0.415262	1.88959	1.30812	0.953612	0.638924	0.328006	0.000120605	-0.391794	-0.926954	0.99034	1.40536	1.65997	-0.334061	0.198108	0.503085	-0.854299	-0.358783	-0.0214556
V819	0.420125	0.817466	1.05002	1.17274	1.33052	-0.791405	-0.412828	-0.211334	-0.0592457	0.0686541	-1.29264	-0.901092	-0.763842	-0.519842	-0.453941	3.66278	3.12922	2.74227	2.37275	2.04092	1.7843	1.47406	0.855637	2.38946	1.83436	1.46938	1.12885	0.854071	0.525613	0.153778	-0.372396	1.86887	1.35115	0.872461	0.600922	0.276693	-0.0101527	-0.455843	-0.903749	0.987936	1.43322	1.68992	-0.319198	0.178597	0.475018	-0.805331	-0.366692	0.0144313
V82	0.454119	0.847604	1.05432	1.20126	1.34055	-0.806433	-0.412705	-0.238494	-0.0948226	0.0804389	-1.32428	-0.947016	-0.731799	-0.505798	-0.434089	3.70401	3.09825	2.71433	2.3969	2.10523	1.7607	1.44879	0.865076	2.41595	1.86816	1.44814	1.19101	0.80785	0.515355	0.124649	-0.410332	1.87009	1.28885	0.949918	0.582094	0.281694	-0.0796831	-0.41555	-0.887587	0.960637	1.42565	1.73292	-0.325678	0.129881	0.470342	-0.829802	-0.377151	-0.0736044
V820	0.431376	0.827138	1.05959	1.20904	1.3437	-0.82791	-0.429592	-0.187781	-0.03448	0.0704649	-1.30656	-0.941346	-0.74352	-0.555612	-0.444362	3.68039	3.11991	2.73242	2.38985	2.08565	1.76835	1.45371	0.878919	2.42898	1.80257	1.45617	1.17801	0.881122	0.549578	0.169977	-0.357471	1.90212	1.29847	0.923986	0.609476	0.287722	-0.0584105	-0.410184	-0.907146	1.0235	1.40708	1.71624	-0.327098	0.139199	0.495073	-0.807778	-0.373896	-0.0113299
V821	0.430923	0.821019	1.04239	1.23415	1.3454	-0.83291	-0.429682	-0.22653	-0.037309	0.130868	-1.31085	-0.912553	-0.739889	-0.513418	-0.429336	3.66961	3.1415	2.70175	2.36296	2.0785	1.78818	1.44144	0.888506	2.4363	1.85361	1.46465	1.08327	0.815253	0.460528	0.102677	-0.405272	1.87095	1.29624	0.937088	0.631703	0.293332	-0.0229352	-0.397814	-0.880857	0.972462	1.39172	1.70747	-0.314812	0.170125	0.458901	-0.84841	-0.365318	-0.0248643
V822	0.41994	0.816524	1.04223	1.22241	1.31219	-0.809955	-0.42336	-0.196576	-0.0454775	0.119505	-1.29543	-0.953462	-0.762198	-0.537789	-0.465677	3.68989	3.1099	2.70405	2.37101	2.08614	1.75318	1.4546	0.876795	2.44443	1.86452	1.47056	1.12861	0.838991	0.56315	0.175375	-0.390864	1.91239	1.32109	0.967322	0.605591	0.287231	0.00956967	-0.404692	-0.940972	0.976767	1.46455	1.7227	-0.303755	0.158116	0.466054	-0.829316	-0.38155	0.000445963
V823	0.457194	0.829985	1.05653	1.20057	1.3117	-0.823779	-0.466889	-0.220814	-0.0464294	0.0725948	-1.30883	-0.941735	-0.75505	-0.528133	-0.455691	3.67311	3.10995	2.72858	2.34477	2.0802	1.7877	1.47596	0.82633	2.38871	1.88193	1.47183	1.17259	0.841577	0.528746	0.136624	-0.398633	1.85024	1.30204	0.984601	0.553333	0.301087	-0.0636188	-0.428356	-0.936213	0.963936	1.43089	1.71884	-0.323216	0.191501	0.473952	-0.826361	-0.322359	-0.0451167
V824	0.408631	0.81243	1.03	1.21814	1.33568	-0.822735	-0.447071	-0.237088	-0.0964076	0.104639	-1.28625	-0.939114	-0.737868	-0.530912	-0.447987	3.68688	3.06697	2.74556	2.37293	2.08081	1.7706	1.45266	0.886236	2.39718	1.88271	1.44536	1.1849	0.847339	0.561375	0.136559	-0.397873	1.89672	1.3579	0.929687	0.589615	0.294796	-0.0346462	-0.429625	-0.893636	0.990874	1.41629	1.68216	-0.348332	0.117471	0.456928	-0.816131	-0.41363	-0.0186943
V825	0.456679	0.821583	1.06504	1.1924	1.32194	-0.822267	-0.39218	-0.223478	-0.0646094	0.116285	-1.29915	-0.963456	-0.779142	-0.510893	-0.433189	3.66521	3.11213	2.73791	2.41328	2.0661	1.77969	1.44786	0.881156	2.41867	1.82992	1.46975	1.16234	0.887324	0.519108	0.147164	-0.381365	1.84088	1.36331	0.98247	0.630001	0.327697	-0.0210836	-0.399933	-0.939358	0.970381	1.40318	1.70891	-0.281107	0.145419	0.46671	-0.810552	-0.308487	-0.0639593
V826	0.460603	0.821515	1.04531	1.22229	1.30939	-0.81346	-0.42519	-0.18759	-0.0652981	0.110957	-1.27779	-0.945485	-0.743966	-0.567359	-0.409957	3.69853	3.07592	2.70967	2.35096	2.03071	1.77894	1.49446	0.886188	2.39043	1.86699	1.45308	1.14558	0.853556	0.529583	0.126307	-0.374229	1.85658	1.34959	0.948912	0.541778	0.275496	-0.0198183	-0.376469	-0.928657	0.984993	1.40323	1.74744	-0.332813	0.11417	0.438526	-0.82717	-0.389473	0.00797343
V827	0.416025	0.809893	1.03583	1.22087	1.33193	-0.81018	-0.455937	-0.192397	-0.0788311	0.0679207	-1.31395	-0.946853	-0.790645	-0.488056	-0.42858	3.64882	3.11036	2.69263	2.41927	2.06373	1.73994	1.47492	0.857926	2.44927	1.89014	1.50607	1.14331	0.862785	0.526873	0.182437	-0.377505	1.83852	1.29141	0.898382	0.5902	0.285111	0.00076306	-0.407113	-0.94217	0.965718	1.38598	1.68309	-0.324581	0.159222	0.452912	-0.803057	-0.367664	-0.0336367
V828	0.439017	0.825201	1.06949	1.20319	1.35351	-0.815035	-0.409932	-0.2439	-0.0574695	0.119446	-1.28535	-0.966355	-0.742514	-0.506028	-0.473883	3.63381	3.10773	2.77577	2.38454	2.07157	1.75302	1.45179	0.888958	2.38171	1.82994	1.49944	1.13696	0.862288	0.54575	0.128369	-0.3666	1.90932	1.27777	0.97794	0.649323	0.303957	-0.0366699	-0.411498	-0.908075	0.977898	1.41791	1.71948	-0.326046	0.152375	0.440904	-0.857125	-0.345854	-0.00616147
V829	0.438451	0.833763	1.05257	1.19847	1.30916	-0.780716	-0.410365	-0.206998	-0.0550225	0.112436	-1.30084	-0.920638	-0.783651	-0.514442	-0.436869	3.63982	3.11212	2.70022	2.3889	2.0667	1.74519	1.46096	0.886133	2.3687	1.79121	1.47298	1.16849	0.911552	0.510757	0.105306	-0.406359	1.9083	1.32345	0.928818	0.604415	0.310479	-0.00749414	-0.380801	-0.892773	0.99252	1.41068	1.72695	-0.340982	0.144564	0.479168	-0.823044	-0.397768	-0.0400796
V83	0.428786	0.860897	1.02065	1.2247	1.33443	-0.789541	-0.436218	-0.307246	-0.0196389	0.104539	-1.33483	-0.950753	-0.813089	-0.540533	-0.419863	3.61588	3.06696	2.77061	2.39318	2.06876	1.78954	1.45869	0.839831	2.36749	1.85895	1.50596	1.1969	0.859601	0.519718	0.196558	-0.39365	1.87562	1.37837	0.966393	0.609211	0.321898	-0.0289651	-0.401604	-0.957178	0.959909	1.41158	1.68154	-0.334057	0.148685	0.50562	-0.861672	-0.360862	-0.0219315
V830	0.406917	0.813986	1.05635	1.20808	1.31115	-0.798641	-0.414907	-0.242688	-0.0987557	0.0883181	-1.30313	-0.942087	-0.740387	-0.508641	-0.441645	3.62828	3.10612	2.75765	2.34971	2.09448	1.74426	1.49085	0.849899	2.3796	1.8449	1.46915	1.17183	0.825136	0.552902	0.189436	-0.38024	1.86482	1.29148	0.941736	0.605451	0.266523	-0.00741273	-0.427441	-0.943953	0.995399	1.42816	1.73184	-0.291041	0.165501	0.452819	-0.779658	-0.338971	-0.0291714
V831	0.419069	0.828697	1.05136	1.19782	1.33816	-0.822159	-0.435502	-0.22247	-0.0652295	0.114947	-1.28676	-0.938363	-0.760763	-0.538089	-0.407101	3.69186	3.05552	2.70565	2.40416	2.06386	1.72407	1.44452	0.872962	2.40998	1.85777	1.51337	1.18842	0.851821	0.514172	0.164073	-0.441551	1.90047	1.34868	0.929418	0.586001	0.296754	-0.00845701	-0.372271	-0.911026	0.972206	1.4227	1.67846	-0.327706	0.146804	0.456374	-0.791378	-0.342025	-0.0579922
V832	0.417372	0.804666	1.06371	1.24109	1.3032	-0.797735	-0.443253	-0.236466	-0.0658116	0.0981579	-1.30212	-0.970594	-0.771643	-0.5274	-0.457646	3.69374	3.09894	2.68152	2.37428	2.01988	1.75261	1.47734	0.886105	2.37291	1.83364	1.47126	1.17857	0.846726	0.480601	0.14133	-0.397737	1.85431	1.33469	0.982371	0.627756	0.319298	0.00216164	-0.432575	-0.924304	0.979797	1.43206	1.71088	-0.327182	0.180639	0.466224	-0.858829	-0.38372	-0.0164876
V833	0.452087	0.828981	1.03392	1.19929	1.32504	-0.775818	-0.436825	-0.224666	-0.0666776	0.0779867	-1.29923	-0.958816	-0.710483	-0.539314	-0.467252	3.73032	3.09654	2.76221	2.35116	2.10031	1.82245	1.44696	0.826844	2.4529	1.89273	1.42905	1.1783	0.908673	0.485524	0.148308	-0.373347	1.87067	1.31485	0.91856	0.628029	0.323085	-0.0165559	-0.416638	-0.891272	0.96088	1.41921	1.73068	-0.299835	0.187665	0.485845	-0.804396	-0.378888	-0.0686265
V834	0.432831	0.801464	0.994244	1.20159	1.32577	-0.819096	-0.399954	-0.215762	-0.079009	0.0737033	-1.30948	-0.921218	-0.737288	-0.550479	-0.439707	3.56905	3.11382	2.71569	2.36638	2.1055	1.7454	1.45527	0.865211	2.47843	1.77545	1.52902	1.1846	0.833816	0.531175	0.156497	-0.356485	1.89904	1.32611	0.93214	0.655544	0.301204	-0.030569	-0.418761	-0.9265	1.00743	1.39508	1.75959	-0.308503	0.156076	0.514658	-0.832871	-0.351612	-0.0400981
V835	0.417287	0.80346	1.03231	1.21087	1.31094	-0.806001	-0.394913	-0.22961	-0.0494239	0.132715	-1.31938	-0.942651	-0.768022	-0.522261	-0.429165	3.72416	3.11471	2.75354	2.40117	2.10311	1.74509	1.49289	0.827766	2.41258	1.87374	1.43336	1.21186	0.855473	0.539224	0.192543	-0.383196	1.87847	1.33823	0.958367	0.578073	0.277553	-0.0512998	-0.403757	-0.905124	0.961102	1.46943	1.70399	-0.343222	0.124125	0.475813	-0.792185	-0.369354	-0.0434868
V836	0.435199	0.808007	1.0719	1.24213	1.3831	-0.802519	-0.44886	-0.231561	-0.0474944	0.0731604	-1.29347	-0.93564	-0.775548	-0.54549	-0.431816	3.71511	3.11903	2.69825	2.33133	2.08126	1.79503	1.47637	0.867533	2.44553	1.87681	1.49666	1.11412	0.920735	0.534786	0.131949	-0.413125	1.84105	1.28819	0.935636	0.560744	0.312447	-0.0218964	-0.434832	-0.980858	0.982362	1.4097	1.71266	-0.305984	0.174596	0.442038	-0.815676	-0.3649	-0.0318735
V837	0.451262	0.831828	1.03277	1.22651	1.3557	-0.83545	-0.380652	-0.24648	-0.083722	0.0952424	-1.3183	-0.926307	-0.756922	-0.498583	-0.459859	3.68425	3.10096	2.71985	2.41332	2.10559	1.80281	1.45826	0.82374	2.40632	1.84176	1.39872	1.21199	0.848457	0.509706	0.121331	-0.423532	1.85892	1.26669	0.946538	0.624558	0.278888	-0.0213958	-0.385698	-0.918562	0.973451	1.42076	1.73596	-0.295605	0.177044	0.456602	-0.814511	-0.335148	-0.0282215
V838	0.44839	0.839672	1.05667	1.20861	1.30527	-0.821164	-0.427335	-0.251476	-0.0985116	0.0931953	-1.29555	-0.934212	-0.7317	-0.545254	-0.481377	3.63669	3.13146	2.70826	2.36876	2.04658	1.80984	1.45886	0.825475	2.43113	1.88424	1.43745	1.18267	0.857327	0.552606	0.11272	-0.411078	1.85502	1.28065	0.959163	0.620369	0.306534	-0.0146152	-0.399118	-0.89899	0.969833	1.44402	1.66499	-0.317424	0.155815	0.47749	-0.823329	-0.358473	-0.0549894
V839	0.425771	0.869085	1.04166	1.18092	1.35392	-0.798526	-0.428498	-0.260569	-0.0324868	0.125664	-1.29414	-0.935489	-0.763057	-0.523528	-0.442316	3.61193	3.15018	2.72519	2.37299	2.08174	1.78452	1.42605	0.865918	2.43089	1.84246	1.39207	1.11983	0.825892	0.514	0.130767	-0.397462	1.83615	1.30058	0.914549	0.61813	0.321527	-0.00867469	-0.438113	-0.921895	0.967149	1.4168	1.70434	-0.325672	0.17011	0.452494	-0.805729	-0.347253	-0.0478461
V84	0.429886	0.82747	1.02728	1.20398	1.29931	-0.835885	-0.424987	-0.244316	-0.0704094	0.0904443	-1.32795	-0.944316	-0.7403	-0.518615	-0.424322	3.60846	3.07196	2.72876	2.35752	2.07595	1.74166	1.49895	0.891911	2.48323	1.88438	1.49803	1.14915	0.886645	0.491112	0.164231	-0.37522	1.87742	1.32685	0.969817	0.569335	0.330394	-0.0703055	-0.389062	-0.8923	0.965626	1.39146	1.68313	-0.340913	0.122364	0.456305	-0.797111	-0.393399	-0.00576647
V840	0.439391	0.805698	1.00987	1.19641	1.3382	-0.843271	-0.441859	-0.207724	-0.0696358	0.101846	-1.29848	-0.957518	-0.76459	-0.543283	-0.457453	3.63056	3.08272	2.7003	2.35219	2.09564	1.72393	1.47728	0.881437	2.37942	1.91825	1.5037	1.12416	0.810486	0.518446	0.131931	-0.427522	1.89892	1.31904	0.953099	0.578132	0.294742	-0.0417638	-0.456191	-0.929775	0.990792	1.43033	1.69058	-0.293769	0.123912	0.456429	-0.796778	-0.414666	-0.043985
V841	0.39601	0.836903	1.03675	1.22716	1.36912	-0.839473	-0.433489	-0.223918	-0.0875036	0.123268	-1.32437	-0.920003	-0.713997	-0.529763	-0.474878	3.66113	3.09327	2.76415	2.39436	2.06094	1.79797	1.43629	0.894643	2.39339	1.87036	1.49976	1.18072	0.821325	0.499573	0.144358	-0.46296	1.84326	1.29318	0.928851	0.621288	0.337941	-0.0614125	-0.43924	-0.929152	0.988208	1.41432	1.74824	-0.333429	0.148482	0.48531	-0.823832	-0.377366	-0.0337518
V842	0.420087	0.874401	1.05459	1.21939	1.3366	-0.822422	-0.395045	-0.23634	-0.0470045	0.0839067	-1.2926	-0.968211	-0.771975	-0.51655	-0.453162	3.6666	3.09441	2.73327	2.44874	2.05299	1.7775	1.44681	0.863081	2.43856	1.84755	1.45293	1.18331	0.826831	0.495359	0.150711	-0.41654	1.88052	1.33125	0.914052	0.58625	0.297447	0.0258622	-0.437686	-0.878736	0.940907	1.44818	1.71024	-0.265911	0.14059	0.490598	-0.849563	-0.368593	-0.0405301
V843	0.439081	0.814285	1.06435	1.20267	1.34332	-0.807196	-0.464939	-0.241085	-0.0525329	0.10143	-1.31057	-0.933355	-0.788496	-0.512547	-0.451923	3.6273	3.0966	2.70099	2.41087	2.10194	1.75494	1.44389	0.890477	2.37649	1.87372	1.42693	1.18769	0.889366	0.516202	0.136754	-0.427256	1.87129	1.33787	0.949941	0.628673	0.312892	-0.0432121	-0.392957	-0.887338	0.994278	1.43705	1.67391	-0.272707	0.153118	0.444289	-0.850403	-0.355662	-0.0159739
V844	0.46624	0.822466	1.07109	1.24688	1.3337	-0.800822	-0.423431	-0.235248	-0.0574409	0.122688	-1.29134	-0.931163	-0.725828	-0.511792	-0.46938	3.65917	3.10854	2.71708	2.34592	2.07657	1.76273	1.45416	0.865988	2.38219	1.92607	1.48147	1.19545	0.865193	0.519872	0.131345	-0.395476	1.90329	1.32436	0.916898	0.611044	0.275863	-0.000753443	-0.394485	-0.936256	0.962985	1.40149	1.7094	-0.327524	0.141238	0.481213	-0.8314	-0.350694	-0.0176749
V845	0.447287	0.789641	1.02622	1.21285	1.31431	-0.822144	-0.47234	-0.210563	-0.0508322	0.105607	-1.27166	-0.930312	-0.675219	-0.509826	-0.409479	3.67514	3.12761	2.73174	2.38597	2.05955	1.70848	1.46131	0.865819	2.42545	1.82983	1.4964	1.1738	0.864466	0.512277	0.143846	-0.396434	1.89424	1.28473	0.915185	0.614965	0.268337	-0.0125284	-0.427563	-0.921364	0.988652	1.42656	1.71815	-0.264114	0.144137	0.448218	-0.794689	-0.366091	-0.0605856
V846	0.414981	0.827487	1.04482	1.22322	1.31944	-0.815587	-0.393737	-0.273869	-0.0574229	0.0932674	-1.3118	-0.933573	-0.788653	-0.565183	-0.473494	3.66683	3.08507	2.75186	2.4008	2.03752	1.75227	1.37439	0.837338	2.38433	1.8501	1.44179	1.10089	0.867206	0.499267	0.117576	-0.410086	1.88119	1.30669	0.900512	0.591154	0.341774	0.0173589	-0.388797	-0.96384	0.990456	1.44681	1.69992	-0.249706	0.16527	0.466439	-0.809667	-0.380076	-0.0190398
V847	0.458397	0.824535	1.06704	1.22376	1.35666	-0.821287	-0.446548	-0.210794	-0.0839898	0.114466	-1.27761	-0.931098	-0.751154	-0.515439	-0.448825	3.67446	3.10924	2.71336	2.40522	2.05053	1.78605	1.50396	0.924538	2.34321	1.91631	1.46198	1.16677	0.892282	0.553927	0.168994	-0.377094	1.89153	1.28787	0.896527	0.603143	0.335539	-0.00341466	-0.395161	-0.894951	0.97528	1.38627	1.71633	-0.307618	0.144067	0.504833	-0.813685	-0.380668	-0.0518663
V848	0.423413	0.808069	1.02767	1.23851	1.31325	-0.789887	-0.459642	-0.214669	-0.0696563	0.0692578	-1.29572	-0.955273	-0.761216	-0.537836	-0.457533	3.681	3.04741	2.69162	2.34743	2.08581	1.75007	1.47803	0.838063	2.3922	1.87648	1.46481	1.14618	0.857482	0.568205	0.188642	-0.40546	1.86941	1.30855	0.999754	0.613794	0.291777	-0.00826963	-0.393103	-0.881539	1.01836	1.45346	1.6759	-0.315596	0.181339	0.435394	-0.847866	-0.373089	0.0111043
V849	0.437121	0.809547	1.02311	1.18354	1.34289	-0.842376	-0.411054	-0.251294	-0.0795058	0.125885	-1.28842	-0.921258	-0.750956	-0.504295	-0.459001	3.70332	3.11929	2.76173	2.37382	2.11935	1.72613	1.46334	0.90554	2.45481	1.8715	1.5346	1.17898	0.812679	0.542689	0.103916	-0.376847	1.88811	1.36878	0.95576	0.62553	0.352135	0.00881702	-0.415595	-0.928462	0.989197	1.44642	1.71073	-0.300785	0.160451	0.459878	-0.791447	-0.366246	-0.0347523
V85	0.418132	0.836905	1.02479	1.15793	1.33773	-0.813189	-0.451488	-0.235137	-0.049336	0.109288	-1.31301	-0.920122	-0.72573	-0.481946	-0.429972	3.68393	3.09657	2.7419	2.3786	2.04828	1.79909	1.49754	0.891488	2.40769	1.88294	1.49909	1.14233	0.855555	0.537698	0.154377	-0.376791	1.85392	1.32521	0.974746	0.667675	0.272883	-0.0223356	-0.405524	-0.919121	0.977752	1.42885	1.6838	-0.333431	0.177266	0.486333	-0.794673	-0.334382	-0.0483468
V850	0.416113	0.831599	1.04268	1.22301	1.35457	-0.808422	-0.441313	-0.224388	-0.0702445	0.101944	-1.28667	-0.92512	-0.728632	-0.550104	-0.4717	3.64336	3.17275	2.71988	2.41118	2.06796	1.79255	1.46444	0.864379	2.42446	1.79725	1.40259	1.12458	0.850382	0.532603	0.192537	-0.399664	1.87194	1.36547	0.952426	0.607798	0.320388	0.0291791	-0.408725	-0.890545	0.971767	1.44213	1.74261	-0.253172	0.155536	0.47017	-0.827797	-0.351987	-0.0374422
V851	0.450221	0.872023	1.0162	1.20408	1.34266	-0.808247	-0.428159	-0.235338	-0.105245	0.117195	-1.3037	-0.933709	-0.742383	-0.551438	-0.455337	3.63088	3.13032	2.72351	2.39008	2.03016	1.73669	1.46333	0.899218	2.34948	1.81228	1.41763	1.15902	0.828874	0.532335	0.145324	-0.370306	1.80954	1.35877	0.933452	0.580323	0.250626	-0.0228236	-0.379253	-0.957538	0.999498	1.41103	1.73605	-0.328964	0.134234	0.455864	-0.786879	-0.345015	0.0128481
V852	0.423304	0.824743	1.01694	1.21129	1.34265	-0.819987	-0.394468	-0.224271	-0.0599797	0.118961	-1.29082	-0.917282	-0.741742	-0.557608	-0.423045	3.70389	3.12671	2.70316	2.39194	2.03709	1.77058	1.50143	0.859644	2.40113	1.8469	1.48645	1.12229	0.833987	0.488088	0.149518	-0.403414	1.86032	1.29997	0.952785	0.557725	0.340621	0.000201385	-0.459989	-0.937317	1.00825	1.41954	1.70892	-0.291108	0.112864	0.485295	-0.794287	-0.36252	-0.0240597
V853	0.457222	0.847036	1.04815	1.22474	1.33743	-0.832801	-0.406374	-0.222731	-0.0708965	0.0975928	-1.32589	-0.970723	-0.748447	-0.52537	-0.437635	3.67813	3.17808	2.76333	2.37544	2.08493	1.76146	1.44228	0.827267	2.38695	1.87865	1.45393	1.17101	0.869953	0.499702	0.167453	-0.369179	1.84435	1.33912	0.936296	0.636605	0.333889	-0.0143035	-0.411826	-0.913413	1.00502	1.4191	1.72354	-0.337086	0.125176	0.480257	-0.836165	-0.372883	-0.00776078
V854	0.459134	0.850621	1.03805	1.24654	1.34401	-0.842945	-0.410784	-0.240863	-0.0412018	0.100093	-1.32393	-0.950939	-0.752512	-0.551265	-0.437986	3.68063	3.13133	2.69246	2.37634	2.06834	1.77873	1.44634	0.878168	2.38024	1.86429	1.48108	1.20625	0.839785	0.541467	0.134191	-0.390403	1.81356	1.3471	0.936123	0.610471	0.303282	-0.0412115	-0.486199	-0.90541	1.00334	1.47058	1.70893	-0.280692	0.157115	0.474044	-0.821017	-0.351034	-0.0206572
V855	0.421515	0.824526	1.04189	1.20421	1.33182	-0.807844	-0.435244	-0.257897	-0.0686164	0.0763807	-1.30956	-0.890017	-0.770191	-0.535361	-0.447742	3.69184	3.09842	2.684	2.3479	2.06006	1.77103	1.46532	0.865571	2.43834	1.8776	1.4963	1.16394	0.845276	0.544793	0.13178	-0.409305	1.84961	1.30914	0.961886	0.616718	0.310549	-0.0432238	-0.436329	-0.895766	0.971135	1.43016	1.71779	-0.332663	0.137436	0.46115	-0.813323	-0.372635	-0.0324661
V856	0.448172	0.839544	1.01717	1.23721	1.36457	-0.828303	-0.393645	-0.234619	-0.0243	0.125125	-1.31098	-0.956339	-0.750338	-0.524737	-0.440396	3.71699	3.15243	2.80976	2.40588	2.05577	1.7888	1.44591	0.859691	2.38843	1.85873	1.5096	1.16337	0.883078	0.534385	0.148834	-0.397698	1.85198	1.33883	0.963371	0.606264	0.318755	0.0299025	-0.398366	-0.913909	0.951761	1.44764	1.67487	-0.286647	0.0950218	0.464046	-0.834825	-0.344602	-0.019737
V857	0.422984	0.813628	1.05234	1.22278	1.35839	-0.801851	-0.413577	-0.234945	-0.0987717	0.131398	-1.32275	-0.924955	-0.763815	-0.504277	-0.424825	3.63326	3.13778	2.71107	2.41728	2.11794	1.75294	1.45079	0.894612	2.40762	1.8689	1.49524	1.16118	0.847198	0.523762	0.118218	-0.372826	1.83537	1.27234	0.992307	0.574795	0.369054	-0.0284206	-0.422382	-0.949451	0.964239	1.43438	1.70481	-0.332624	0.177691	0.444233	-0.774371	-0.359649	-0.0235763
V858	0.41865	0.824525	1.06903	1.23492	1.327	-0.857734	-0.422226	-0.209351	-0.0607901	0.095551	-1.29557	-0.957478	-0.733597	-0.495623	-0.402638	3.63303	3.07231	2.75555	2.32056	2.06985	1.77365	1.47394	0.882269	2.428	1.86729	1.47652	1.13001	0.83756	0.516132	0.157199	-0.373152	1.84234	1.30879	0.865926	0.648093	0.312354	-0.0587339	-0.408459	-0.935455	0.995512	1.36182	1.68608	-0.301464	0.14955	0.448143	-0.855568	-0.377659	-0.00680789
V859	0.444642	0.810341	1.02964	1.18606	1.32828	-0.810215	-0.421861	-0.243608	-0.0409268	0.0886161	-1.3154	-0.946045	-0.744172	-0.539212	-0.44605	3.61156	3.15755	2.70409	2.40998	2.08047	1.77208	1.42341	0.853807	2.43322	1.82317	1.52384	1.17635	0.828162	0.488083	0.176361	-0.361938	1.89608	1.28943	0.949776	0.609558	0.274327	0.0111916	-0.459692	-0.890818	0.97199	1.43743	1.74743	-0.312228	0.116422	0.451661	-0.792328	-0.344441	-0.0391933
V86	0.447368	0.844786	1.00826	1.20651	1.31597	-0.825067	-0.4291	-0.198646	-0.0937656	0.0754514	-1.30737	-0.948239	-0.753811	-0.529587	-0.459471	3.66844	3.1173	2.73075	2.39349	2.10796	1.76703	1.47204	0.905442	2.4117	1.88808	1.47652	1.18388	0.863641	0.545391	0.145397	-0.411122	1.89086	1.28506	0.900669	0.656398	0.332568	-0.0473447	-0.404463	-0.950897	0.971845	1.44105	1.69711	-0.3428	0.152034	0.476218	-0.83812	-0.371451	-0.0357616
V860	0.465116	0.825138	1.08135	1.22993	1.33152	-0.771517	-0.44924	-0.229904	-0.0794948	0.0567297	-1.28135	-0.916447	-0.73988	-0.523135	-0.440223	3.63601	3.13625	2.70274	2.35681	2.04885	1.78371	1.43398	0.874228	2.35667	1.8076	1.51988	1.16969	0.864801	0.566337	0.129215	-0.431677	1.86841	1.28422	0.990822	0.584502	0.310808	-0.0180219	-0.444464	-0.945912	1.01374	1.41785	1.7027	-0.313912	0.140914	0.492397	-0.832172	-0.327933	-0.0610823
V861	0.413058	0.84099	1.041	1.19108	1.32919	-0.844055	-0.441861	-0.18792	-0.0330384	0.106582	-1.3264	-0.928404	-0.768514	-0.514802	-0.453493	3.66426	3.11401	2.746	2.33779	2.08026	1.77838	1.44656	0.84057	2.39526	1.92437	1.48783	1.1764	0.86318	0.495767	0.160502	-0.394491	1.86741	1.3418	0.961219	0.598646	0.245833	-0.0157464	-0.408036	-0.911115	0.941129	1.37909	1.70634	-0.305069	0.141474	0.488865	-0.793475	-0.345856	-0.0660214
V862	0.467767	0.812537	1.04518	1.25064	1.29435	-0.79923	-0.426279	-0.21404	-0.0763757	0.102952	-1.29055	-0.924272	-0.745573	-0.545924	-0.48329	3.66025	3.12455	2.73207	2.40903	2.0505	1.77703	1.46599	0.859163	2.41234	1.88061	1.52638	1.19027	0.867876	0.565411	0.177929	-0.381053	1.8326	1.31771	0.983455	0.669971	0.313593	-0.0103236	-0.427791	-0.924465	0.974621	1.43509	1.71637	-0.328438	0.102315	0.453118	-0.8111	-0.340218	-0.0275342
V863	0.4163	0.824837	1.02679	1.22167	1.33371	-0.802238	-0.444591	-0.268459	-0.116581	0.132439	-1.28908	-0.924954	-0.76955	-0.534114	-0.520657	3.6487	3.11882	2.76184	2.4602	2.09294	1.7397	1.49401	0.882746	2.41024	1.80304	1.45287	1.17045	0.906791	0.506703	0.197558	-0.415958	1.87078	1.30313	0.958455	0.626131	0.341942	-0.0563538	-0.374017	-0.940468	0.98606	1.43917	1.69686	-0.323736	0.174948	0.425591	-0.82165	-0.367625	-0.0480555
V864	0.444999	0.785088	0.984325	1.21852	1.34281	-0.840794	-0.388145	-0.242036	-0.0569926	0.130935	-1.29984	-0.912142	-0.742315	-0.546118	-0.435477	3.65352	3.10077	2.77326	2.40702	2.12129	1.76161	1.45556	0.866037	2.36518	1.82616	1.48389	1.17737	0.831446	0.484744	0.148491	-0.408932	1.84527	1.35538	0.946932	0.581991	0.283718	0.00511003	-0.435208	-0.919985	1.01731	1.42036	1.73892	-0.270642	0.141204	0.471397	-0.810708	-0.344778	0.0329851
V865	0.454446	0.814868	1.04418	1.22141	1.34716	-0.810873	-0.421219	-0.219067	-0.0400013	0.0784212	-1.30508	-0.899738	-0.760128	-0.513343	-0.425287	3.64785	3.11593	2.74397	2.34315	2.10144	1.72371	1.44605	0.862834	2.45059	1.84429	1.43679	1.15572	0.860355	0.523177	0.167699	-0.402307	1.86564	1.33139	0.912474	0.618495	0.295218	-0.0146433	-0.408751	-0.913862	1.01222	1.42029	1.67502	-0.301562	0.147816	0.497732	-0.830856	-0.353633	0.00440052
V866	0.429647	0.796746	1.04982	1.2198	1.33482	-0.802484	-0.414184	-0.242769	-0.0936555	0.0933472	-1.30022	-0.933303	-0.729008	-0.496417	-0.428631	3.69041	3.06168	2.74371	2.37623	2.10433	1.76872	1.49245	0.889212	2.41207	1.79552	1.47118	1.13396	0.881046	0.529897	0.161395	-0.396871	1.84767	1.34496	0.946236	0.598797	0.327767	0.00686314	-0.367658	-0.916824	0.986308	1.4488	1.72812	-0.279225	0.106159	0.476804	-0.776059	-0.357235	-0.0433516
V867	0.460975	0.836424	1.06087	1.21783	1.34299	-0.802129	-0.386607	-0.204809	-0.0675988	0.0700141	-1.32819	-0.920522	-0.758575	-0.527393	-0.472315	3.70963	3.09407	2.75357	2.36132	2.03411	1.78372	1.49993	0.882127	2.39971	1.83114	1.43721	1.16285	0.843691	0.512956	0.154901	-0.416167	1.87582	1.34853	0.854754	0.625555	0.278722	0.025359	-0.428349	-0.9516	1.0351	1.39639	1.69886	-0.302546	0.147442	0.432959	-0.795636	-0.341024	0.010699
V868	0.423293	0.841956	1.08148	1.22533	1.3721	-0.800247	-0.40631	-0.195015	-0.0565849	0.112071	-1.30028	-0.917951	-0.75489	-0.499415	-0.446502	3.72785	3.14559	2.73438	2.37082	2.05678	1.76728	1.45949	0.866709	2.39632	1.79298	1.4728	1.15116	0.82726	0.541853	0.211148	-0.456042	1.85696	1.35057	0.910952	0.608895	0.293441	-0.0359613	-0.40405	-0.943556	0.976922	1.41932	1.68349	-0.359261	0.124427	0.481512	-0.823273	-0.341927	-0.0103285
V869	0.419734	0.819	1.03932	1.2049	1.3304	-0.803022	-0.416245	-0.239902	-0.143315	0.114841	-1.27624	-0.953735	-0.729759	-0.52156	-0.483973	3.65582	3.12141	2.70537	2.38115	2.0703	1.77889	1.45405	0.859151	2.41858	1.81985	1.43257	1.19363	0.825377	0.541295	0.139382	-0.449715	1.92592	1.34577	0.966996	0.577935	0.305766	-0.00628252	-0.444801	-0.943917	1.00383	1.44328	1.68795	-0.278749	0.131535	0.514005	-0.805148	-0.312866	-0.00111502
V87	0.441815	0.825096	1.05101	1.21343	1.3335	-0.808939	-0.405244	-0.220772	-0.0726057	0.0897864	-1.3022	-0.894097	-0.754474	-0.55807	-0.449576	3.651	3.06386	2.70642	2.40209	2.08767	1.79362	1.46595	0.836757	2.38704	1.87382	1.44978	1.15957	0.848423	0.496141	0.140324	-0.416825	1.89361	1.34721	0.933888	0.635966	0.277567	-0.0168228	-0.376484	-0.922231	0.970036	1.41039	1.68182	-0.290571	0.140598	0.446357	-0.819771	-0.367484	-0.0213281
V870	0.443364	0.788947	1.01835	1.20168	1.32026	-0.799031	-0.394988	-0.228326	-0.0652102	0.0999609	-1.28804	-0.909071	-0.748101	-0.508018	-0.452231	3.66332	3.09324	2.7286	2.38244	2.0638	1.73487	1.46374	0.88763	2.38967	1.8379	1.48769	1.21538	0.876843	0.49646	0.133814	-0.415953	1.8422	1.29352	0.960938	0.615969	0.290854	-0.00748205	-0.420452	-0.906737	1.01182	1.44367	1.75619	-0.329617	0.11936	0.469073	-0.79858	-0.357804	-0.0652955
V871	0.458333	0.83317	1.06156	1.21045	1.35364	-0.804965	-0.429144	-0.248824	-0.0985143	0.104298	-1.3155	-0.939956	-0.752053	-0.557292	-0.44493	3.66123	3.10381	2.75948	2.40483	2.07435	1.78703	1.43044	0.895521	2.3899	1.84999	1.45546	1.15304	0.865397	0.535132	0.130159	-0.362681	1.85498	1.29202	0.845538	0.619961	0.325586	-0.0208613	-0.405478	-0.902252	0.983055	1.39978	1.73523	-0.342177	0.171974	0.479018	-0.802691	-0.340547	-0.0200051
V872	0.446538	0.798779	1.0523	1.18697	1.27715	-0.813087	-0.427441	-0.246779	-0.101598	0.0687449	-1.29182	-0.981849	-0.79437	-0.531918	-0.430211	3.67947	3.07308	2.70607	2.39657	2.08698	1.77455	1.48298	0.856971	2.39301	1.84962	1.43103	1.15283	0.839261	0.542305	0.14484	-0.391002	1.90865	1.28101	0.998405	0.586643	0.328833	0.0121613	-0.425166	-0.918585	0.969166	1.43495	1.7068	-0.302209	0.184669	0.458158	-0.8057	-0.348612	0.00780953
V873	0.445756	0.847512	1.04426	1.23957	1.39356	-0.821075	-0.401214	-0.281198	-0.107235	0.116471	-1.2856	-0.905232	-0.740001	-0.530482	-0.457374	3.66265	3.15414	2.71052	2.41593	2.10653	1.74546	1.48819	0.826296	2.3932	1.83018	1.49688	1.18842	0.843864	0.532401	0.172409	-0.370021	1.79903	1.3733	0.95429	0.61073	0.288421	-0.0356086	-0.399195	-0.950597	0.978637	1.43957	1.70785	-0.322087	0.132547	0.490444	-0.812662	-0.330866	-0.0442934
V874	0.441842	0.811986	1.10826	1.17926	1.32974	-0.779862	-0.431182	-0.264233	-0.045694	0.121232	-1.29425	-0.945157	-0.770463	-0.53429	-0.457671	3.66228	3.11397	2.70229	2.40222	2.06441	1.78694	1.45224	0.838656	2.38841	1.8667	1.49061	1.16624	0.850833	0.489282	0.136144	-0.39308	1.88165	1.32189	0.956254	0.586347	0.293671	0.000718619	-0.388613	-0.920154	0.976476	1.42432	1.66636	-0.294611	0.138642	0.487563	-0.788368	-0.386464	-0.0407113
V875	0.437795	0.831218	1.06375	1.22605	1.30676	-0.820191	-0.39425	-0.220006	-0.0558733	0.121964	-1.32016	-0.943168	-0.791882	-0.527889	-0.447568	3.63467	3.12041	2.68532	2.383	2.05271	1.78352	1.45711	0.845571	2.42101	1.85365	1.454	1.16939	0.821188	0.509037	0.209602	-0.408855	1.89583	1.37164	0.901796	0.624334	0.303321	0.00446881	-0.43292	-0.898241	0.997136	1.40658	1.7068	-0.327865	0.149673	0.44321	-0.81444	-0.348399	-0.00324419
V876	0.382852	0.815966	1.08218	1.22918	1.29311	-0.81655	-0.366193	-0.249693	-0.0882878	0.0776546	-1.32604	-0.918154	-0.744543	-0.511162	-0.420233	3.73445	3.12027	2.69703	2.42049	2.07848	1.78385	1.46656	0.864304	2.42747	1.80607	1.4377	1.16728	0.821282	0.528348	0.0907538	-0.407897	1.86877	1.3501	0.922667	0.627906	0.32057	0.00174436	-0.367027	-0.956009	0.986458	1.42057	1.72037	-0.318108	0.159184	0.511327	-0.845981	-0.366397	-0.057034
V877	0.418262	0.839064	1.06255	1.21053	1.29719	-0.801409	-0.436333	-0.221396	-0.0764465	0.105882	-1.2778	-0.931724	-0.755242	-0.524296	-0.440159	3.68819	3.08806	2.73332	2.39826	2.12764	1.80345	1.43125	0.873135	2.43847	1.88573	1.44798	1.209	0.877517	0.557666	0.182582	-0.366272	1.8683	1.34975	0.928455	0.621568	0.377012	-0.020041	-0.471021	-0.892286	0.989383	1.40872	1.69094	-0.311574	0.149511	0.474864	-0.805545	-0.342432	-0.0326086
V878	0.419633	0.811022	0.999361	1.23201	1.34014	-0.822013	-0.416503	-0.237102	-0.084486	0.0866647	-1.29158	-0.967873	-0.751919	-0.519049	-0.450287	3.62927	3.08946	2.70317	2.43201	2.10598	1.77207	1.4445	0.826424	2.40069	1.8762	1.49161	1.11908	0.810486	0.483013	0.15751	-0.392128	1.88178	1.32546	0.964331	0.58394	0.327426	-0.0149377	-0.400181	-0.940905	0.998309	1.4383	1.66487	-0.318888	0.150457	0.468062	-0.7894	-0.359572	-0.0391489
V879	0.44532	0.831659	1.04629	1.1939	1.35536	-0.806533	-0.410892	-0.265688	-0.0415147	0.124648	-1.28717	-0.903242	-0.71675	-0.485263	-0.42179	3.67721	3.15389	2.71515	2.38193	2.1094	1.73852	1.40964	0.825911	2.46797	1.84575	1.45027	1.18676	0.858381	0.505462	0.132996	-0.384727	1.90447	1.3413	0.91823	0.590245	0.313226	-0.00910986	-0.359638	-0.886939	1.02881	1.45043	1.69363	-0.306724	0.105339	0.489783	-0.801671	-0.386125	-0.0244405
V88	0.465717	0.811266	1.0375	1.23112	1.34406	-0.793168	-0.412831	-0.238067	-0.100169	0.101496	-1.3028	-0.936727	-0.764664	-0.528856	-0.429248	3.65902	3.13728	2.69355	2.4129	2.12022	1.76611	1.44011	0.875057	2.39179	1.80375	1.48385	1.16639	0.809654	0.521362	0.117723	-0.412522	1.8916	1.33688	0.937667	0.584288	0.346164	-0.0122025	-0.373648	-0.894068	1.00833	1.41882	1.74283	-0.318681	0.152608	0.473951	-0.807114	-0.388181	-0.0155543
V880	0.439117	0.829666	1.07567	1.2342	1.33906	-0.815658	-0.463766	-0.237082	-0.0604701	0.10384	-1.29326	-0.890368	-0.717441	-0.528488	-0.445533	3.64511	3.11435	2.7018	2.40147	2.07519	1.78387	1.42277	0.888247	2.46162	1.84947	1.47363	1.16848	0.827644	0.545798	0.148731	-0.400898	1.93025	1.33688	0.931471	0.611641	0.301114	-0.0198848	-0.383863	-0.926598	1.0529	1.40306	1.75424	-0.329374	0.192301	0.465773	-0.845194	-0.367174	-0.0293164
V881	0.427371	0.801879	1.06214	1.18165	1.3242	-0.801658	-0.448608	-0.231391	-0.0879706	0.0887291	-1.29819	-0.942405	-0.776413	-0.536676	-0.452754	3.60425	3.13408	2.69971	2.43791	2.04669	1.75688	1.452	0.827803	2.42257	1.82009	1.4825	1.17737	0.872071	0.567125	0.128034	-0.378605	1.82904	1.31208	0.93229	0.595151	0.344475	-0.00152556	-0.400277	-0.905688	0.988378	1.41118	1.69125	-0.338965	0.155443	0.445615	-0.804162	-0.340575	-0.0142271
V882	0.477837	0.85097	1.0562	1.20137	1.36415	-0.807667	-0.428514	-0.209329	-0.0818619	0.0819477	-1.27015	-0.946341	-0.773106	-0.507389	-0.44079	3.64909	3.11293	2.71822	2.39205	2.07721	1.73667	1.42933	0.858198	2.40743	1.86205	1.47451	1.19139	0.858955	0.549933	0.148989	-0.354159	1.85264	1.31851	0.912593	0.636865	0.297397	-0.00271841	-0.451709	-0.931552	0.997055	1.43649	1.71328	-0.312936	0.181176	0.460552	-0.859946	-0.367411	-0.0445382
V883	0.407235	0.824412	1.06752	1.22849	1.33411	-0.787842	-0.418033	-0.222668	-0.0724679	0.115565	-1.30012	-0.911285	-0.713513	-0.523238	-0.500892	3.7146	3.10305	2.73151	2.36541	2.0395	1.80672	1.46916	0.848649	2.42589	1.87922	1.48142	1.13262	0.829419	0.560884	0.150095	-0.3922	1.87112	1.28037	0.934051	0.572335	0.311879	-0.0506307	-0.408164	-0.911551	0.962136	1.42408	1.66959	-0.28386	0.140088	0.463116	-0.82122	-0.316905	-0.0561272
V884	0.440694	0.813584	1.03298	1.18204	1.35364	-0.830146	-0.418208	-0.250898	-0.0193079	0.073113	-1.29615	-0.920942	-0.730816	-0.562385	-0.430349	3.71147	3.11712	2.70255	2.4032	2.08652	1.79011	1.46406	0.852508	2.37971	1.85266	1.47783	1.22633	0.86415	0.518052	0.0782747	-0.403309	1.85029	1.31181	0.943828	0.587732	0.297501	0.014418	-0.400331	-0.902676	0.984441	1.42187	1.69975	-0.308934	0.140017	0.513506	-0.823997	-0.371537	0.0208368
V885	0.413649	0.857455	1.0297	1.24537	1.3149	-0.80429	-0.40644	-0.211162	-0.0548265	0.0832518	-1.31006	-0.932443	-0.745757	-0.50995	-0.43951	3.73664	3.11435	2.72483	2.41669	2.11095	1.73082	1.44457	0.859152	2.43762	1.82281	1.47118	1.16762	0.859712	0.510414	0.130748	-0.445534	1.94027	1.29084	0.974419	0.566163	0.318497	-0.00693302	-0.386965	-0.895593	1.02715	1.45082	1.72842	-0.304005	0.116237	0.496047	-0.789637	-0.373961	-0.0294898
V886	0.434515	0.800515	1.02681	1.17849	1.33731	-0.806817	-0.415027	-0.248231	-0.0525907	0.109289	-1.27436	-0.96138	-0.757762	-0.560047	-0.449481	3.65337	3.12068	2.74448	2.3382	2.0861	1.80359	1.45197	0.858037	2.42455	1.88038	1.43173	1.15598	0.850055	0.522546	0.155234	-0.378834	1.93828	1.35571	0.949477	0.547592	0.278455	-0.0343279	-0.421247	-0.883291	1.01943	1.41312	1.7158	-0.293464	0.160839	0.507331	-0.812768	-0.354143	-0.04896
V887	0.426735	0.837789	1.01553	1.19667	1.35093	-0.790672	-0.400906	-0.229367	-0.104182	0.128295	-1.29844	-0.962359	-0.726707	-0.489204	-0.392483	3.67419	3.14719	2.68479	2.3985	2.06477	1.76867	1.47562	0.856301	2.44627	1.86208	1.5322	1.14726	0.841808	0.555574	0.142334	-0.379118	1.84794	1.33342	0.960726	0.571939	0.274531	0.00549721	-0.412055	-0.87607	0.940945	1.45047	1.69359	-0.25198	0.141047	0.477445	-0.815002	-0.361963	-0.00267927
V888	0.438074	0.785721	1.04084	1.16979	1.35615	-0.816008	-0.428128	-0.242643	-0.0705348	0.0975574	-1.31091	-0.929679	-0.707336	-0.513792	-0.452507	3.65731	3.12053	2.72132	2.3483	2.04794	1.74713	1.4908	0.902678	2.43306	1.86967	1.49771	1.1473	0.857762	0.515014	0.176779	-0.400877	1.84743	1.30502	0.96797	0.610671	0.295715	0.0118086	-0.412509	-0.938126	0.981491	1.45409	1.71094	-0.33833	0.202033	0.456564	-0.790744	-0.376413	-0.0302787
V889	0.456569	0.803567	1.10034	1.17966	1.3314	-0.822243	-0.384865	-0.259897	-0.060698	0.119797	-1.31462	-0.936201	-0.772078	-0.519079	-0.436052	3.67959	3.1057	2.7189	2.39324	2.12078	1.72829	1.42049	0.904694	2.36862	1.88451	1.45918	1.16609	0.889073	0.518885	0.152688	-0.379734	1.85941	1.32076	0.944904	0.626846	0.298777	0.0162685	-0.422735	-0.913114	0.992259	1.44562	1.6839	-0.328603	0.11886	0.465405	-0.852726	-0.397509	-0.0650462
V89	0.435535	0.829155	1.04996	1.2247	1.32635	-0.791494	-0.428597	-0.251941	-0.025057	0.0875967	-1.31341	-0.874055	-0.731535	-0.516561	-0.471317	3.73159	3.08561	2.69869	2.34688	2.11103	1.77793	1.45208	0.866908	2.36464	1.82945	1.43433	1.16759	0.860368	0.50963	0.160268	-0.419538	1.86669	1.3148	0.907074	0.618469	0.277452	0.0183775	-0.416542	-0.910525	0.956039	1.42182	1.71121	-0.319348	0.157437	0.501267	-0.850708	-0.310228	-0.0467135
V890	0.449434	0.866265	1.06437	1.23053	1.33589	-0.780682	-0.466051	-0.185997	-0.0416154	0.0883605	-1.31164	-0.962545	-0.759043	-0.509836	-0.454645	3.67137	3.17967	2.70487	2.36655	2.08667	1.78496	1.49255	0.864584	2.31805	1.84954	1.47507	1.20589	0.81899	0.5338	0.131694	-0.414404	1.85618	1.25679	0.931452	0.584221	0.30519	-0.0265655	-0.408681	-0.876317	0.98666	1.45702	1.68266	-0.287095	0.126167	0.472211	-0.817752	-0.379203	-0.0169449
V891	0.404522	0.795957	1.04115	1.20571	1.33714	-0.811567	-0.441885	-0.245407	-0.0443356	0.0841926	-1.30802	-0.940762	-0.745128	-0.552562	-0.422616	3.63794	3.09135	2.73481	2.38808	2.10337	1.73019	1.50254	0.854063	2.36983	1.78588	1.44835	1.18579	0.884333	0.517634	0.146415	-0.40078	1.8761	1.31831	0.937656	0.595846	0.300522	-0.0509787	-0.443497	-0.949324	0.959248	1.39415	1.71235	-0.292646	0.153099	0.503453	-0.817917	-0.347873	-0.0814822
V892	0.44609	0.816292	1.05342	1.18792	1.33083	-0.832416	-0.415993	-0.237634	-0.0600212	0.100541	-1.3136	-0.936539	-0.718801	-0.537874	-0.474497	3.64243	3.14514	2.72608	2.37415	2.08157	1.75575	1.45691	0.876902	2.48466	1.84898	1.53722	1.14285	0.837994	0.517173	0.121082	-0.402293	1.82652	1.35664	0.911039	0.613157	0.312005	-0.0438953	-0.404744	-0.962822	1.00739	1.44465	1.72932	-0.298719	0.160481	0.452339	-0.831435	-0.375116	-0.0296904
V893	0.425284	0.832459	1.07487	1.22572	1.34078	-0.807316	-0.463022	-0.225785	-0.0147775	0.11619	-1.30681	-0.924709	-0.742423	-0.516869	-0.474519	3.65728	3.08835	2.72454	2.37969	2.05297	1.77431	1.45884	0.875287	2.33721	1.87584	1.47482	1.21512	0.861645	0.513623	0.143347	-0.404897	1.87042	1.29291	0.96568	0.630896	0.279838	-0.0433895	-0.391967	-0.929967	0.972053	1.472	1.6952	-0.308991	0.142946	0.465128	-0.820163	-0.377368	-0.0141093
[truncated: 117 more rows]

## Sheet: Figure 4a-d
Figure 4. Comparison of estimated EQR trends between two datasets that differ in temporal resolution.
[truncated: 498 more rows]

[truncated: 7 more sheets: Figure S1a-c, Figure S2a-c, Figure S3a-f, Figure S4a-c, Figure S5a-i, Figure S7a-i, Figure S8a-i]
